# Supplementary material for: Approaches and geographical locations of respectful maternity care research: A scoping review
Source: PLoS One. 2023 Aug 24;18(8):e0290434. doi: 10.1371/journal.pone.0290434 (PMC10449213; doi:10.1371/journal.pone.0290434)
Supplement: S1 Table — (XLSX) [file pone.0290434.s003.xlsx]

## Sheet: Article Summaries
TITLE	AUTHORS	YEAR	JOURNAL	DOI	COUNTRY	STUDY TYPE	Objective	Methods	Results	Conclusion
Midwifery practice and maternity services: A multisite descriptive study in Latin America and the Caribbean	Binfa L; Pantoja L; Ortiz J; et al	2016	N/A	N/A	Argentina, Brazil, Chile, Dominican Republic, Peru, Uraguay	Interview	To determine current midwifery practices and birthing outcomes and assess maternal well-being in relation to care during childbirth.	A cross-sectional and descriptive study conducted in Argentina, Brazil, Chile, the Dominican Republic, Peru, and Uruguay that used interviews conducted by the PI and/or trained assistants to collect data based on the Maternal Well- Being Scale, "a 42 item structured interview conducted face-to-face, using a Likert scale." Items included how well the women felt respected by their maternity care te…	3009 women participated; all who participated gave birth in a hospital. Most women who participated had completed secondary education. This study found that episiotomy rates were 52% in Chile and 53% in Peru, even though there is no evidence to support routine episiotomy. The rate of c-sections in Dominican was 30%, which was the highest of the countries studied; lowest C section rate was in Peru…	This study concluded that there are high rates of medical interventions such as caesarean section, episiotomy and amniotomy being performed in low-risk individuals despite not being indicated by evidence or recommendations. Further, although a majority of the women included reported optimal or adequate well-being during childbirth, 25% (1 in 4) felt that their well-being was poor, indicating a gr…
Measuring client experiences in maternity care under change: development of a questionnaire based on the WHO Responsiveness model.	Scheerhagen M; van Stel HF; Birnie E; Franx A; Bonsel GJ	2015	PLoS One	10.1371/journal.pone.0117031	Netherlands	Tool Development	To develop a validated questionnaire that measures maternity care from a women’s perspective.	Used WHO responsiveness model to develop a questionnaire, “ReproQ" in 3 phases. The study used structured interviews with 11 pregnant women and 19 maternity care professionals.		The study concluded that the questionnaire "Repro Q" is validated to accurately measure maternity care.
Left powerless: A qualitative social media content analysis of the Dutch #breakthesilence campaign on negative and traumatic experiences of labour and birth.	van der Pijl MSG; Hollander MH; van der Linden T; Verweij R; Holten L; Kingma E; de Jonge A; Verhoeven CJM	2020	PLoS One	10.1371/journal.pone.0233114	Netherlands	Other	To determine the types of disrespect and abuse being experienced by women using the hashtag #genoeggezwegen (#breakthesilence) and provide more insight into the experiences of these women.	Qualitative social media content analysis exploring stories by women who had negative birthing experience using #genoeggezwegen (#breakthesilence). Stories were coded based on Bohren et al. typology. A second inductive coding procedure was used to categorize forms of mistreatment separate from Bohren et al. typology to examine other themes as well.	438 stories were included from the hashtag social media anaysis. Within Bohren et al.’s typology, women’s stories most commonly involved poor rapport between women and providers (427 stories) and failure to meet professional standards of care (318 stories). Inductive analysis determined 5 main themes. These included “lack of informed consent,”; ‘‘not being taken seriously and not being listened t…	This study provided increased awareness into the traumatic and negative childbirth experiences of women in the Netherlands. Authors brought attention to most women feeling powerless during childbirth and the need for including women in decision making during their childbirth experience. Additionally the authors emphasize the importance of improved maternity care by individuals and within the heal…
Widening the trauma discourse: the link between childbirth and experiences of abuse	Thomson G; Downe S	2009	N/A	N/A	United Kingdom	Interview	To explore the experiences of women who had a traumatic childbirth.	Participants who had either a traumatic birth experience or positive experience were recruited in England. Participants were interviewed and data analysis was conducted via an interpretive phenomenological theoretical approach, "to uncover resonant meanings."	14 women who "experienced self-defined traumatic birth" were interviewed; participants were recruited through a consultant midwife office in England. All women had a positive birth experience following the traumatic birth. 10 of the women described their traumatic birth as assisted vaginal (forceps) or operative (cesarean section) birth; the other four were uncomplicated vaginal deliveries, while…	This study found similarities between traumatic childbirth experiences and wider trauma literature, implying that not only is childbirth a public health concern, but also a "moral and ethical concern." The results suggest an urgent need for increased awareness and improved maternity care.
Immigrant women's views about care during labor and birth: an Australian study of Vietnamese, Turkish, and Filipino women.	Small R; Yelland J; Lumley J; Brown S; Liamputtong P	2002	Birth	10.1046/j.1523-536x.2002.00201.x	Australia	Interview	To explore the views and experiences of immigrant women giving birth in Australia and compare their experiences to a statewide survey.	Interviews with 318 Vietnamese, Turkish and Filipino women, recruited postnatally from 3 Melbourne hospitals. Women’s responses were coded into the following categories: very good, good, mixed, poor, very poor. Women were also asked about how helpful staff was, whether they had an active role in decision making, and how happy they were with their care.	The survey determined that Vietnamese, Turkish and Filipino women were less likely to describe their care as "very good" when compared to a statewide survey in Melbourne.	Immigrant women are less likely to experience valued care during childbirth. Immigrant women were mainly unhappy with unkind, unhelpful and unfriendly staff as opposed to lack of cultural awareness, which is what is often blamed for dissatisfaction of migrant women.
"To be taken seriously" : women's reflections on how migration and resettlement experiences influence their healthcare needs during childbearing in Sweden.	Robertson EK	2015	Sex Reprod Healthc	10.1016/j.srhc.2014.09.002	Sweden	Focus Group, Interview	To determine how immigrant women’s resettlement experiences in Sweden affected their childbearing experience.	Focus groups and individual or paired interviews with 25 women from different countries. Interviews used two open ended questions to elicit responses. A qualitative content analysis with an intersectional approach for data analysis	Results identified 4 main themes based on the experiences of women who migrated to Sweden; "Migrating can both bring relief and cause grief; Resettling takes a lot of effort; Vulnerability in childbearing encounters; and Tensions in the body."	This study concluded that it is important that medical personal are aware of the difficult experiences of migrant women, as these previous experiences may enhanced their need for caring, trusting relationships.
Is there respectful maternity care in Poland? Women's views about care during labor and birth.	Baranowska B; Doroszewska A; Kubicka-Kraszy≈Ñska U; Pietrusiewicz J; Adamska-Sala I; Kajdy A; Sys D; Tataj-Puzyna U; BƒÖczek G; Crowther S	2019	BMC Pregnancy Childbirth	10.1186/s12884-019-2675-y	Poland	Survey	To assess perinatal care related experiences of women in Poland.	Online survey completed by self-selecting women who gave birth in medical facilities and found the information about the survey on social media or on the website of a non-governmental foundation dealing with projects aimed at impoving perinatal care. Closed and open-ende questions were included in the survey. Open-ended responses were categorized, coded and analyzed manually by one researcher. Th…	The survey was completed by 8,378 women. 79.5% of the respondents were between 26-35 years old. 78.9% of respondents had higher education, significantly more than the average of 30.9% of women in Poland having higher education. Majority (63.8%) delivered vaginally. Majority (51.4%) resided in cities with more than 100,000 inhabitants. Violence or abuse was experienced by 81% of respondents. Viole…	Women experience disrespectful and abusive perinatal care in health facilities in Poland. The most common form of abuse was not asking for informed consent for various procedures. Relationships between instances of abuse and age, place of residence, education, manner of delivery and more. Still, a minority (15.5%) of respondents indicated that their rights had been violated, possibly due to cultu…
Competencies for respectful maternity care: Identifying those most important to midwives worldwide.	Butler MM; Fullerton J; Aman C	2020	Birth	10.1111/birt.12481	Africa, North America, Central America, South America, Europe, Asia	Survey	To examine the range of knowledge, skills, and professional behaviors that should be accepted and demonstrated by midwives around the world.	A three-round online modified Delphi survey was sent to midwifery leaders, regulators, and educators via e-mail and through midwifery associations in 105 countries that participate in the International Confederation of Midwives(ICM). In the 1st round, participants were presented with ICM's essential competencies, WHO's competencies for sexual and reproductive health care, and sets of competencies…	The 1st round of the survey was completed by 343 participants, the second round was completed by 395 participants, and the third round was completed by 157 participants. Thirty percent of the participants completed all three rounds of the survey. Participants were from 90 different countries, a mix of high-income countries, middle-income countries, and low-income countries. Participants consisted…	The majority of competencies that were presented being deemed essential showed that respectful maternity care was highly valued in the scope of midwifery practice across the globe. The competencies can serve as a framework for respecful maternity care training for midwives and other professionals.
Patient-reported Communication Quality and Perceived Discrimination in Maternity Care.	Attanasio L; Kozhimannil KB	2015	Med Care	10.1097/MLR.0000000000000411	United States	Survey	To determine racial and ethnic disparities in the quality of communication between patients and providers during prenatal care, to examine perceived discrimination during birth hospitalizations, and to explore potential racial/ethnic variation in sociodemographic and health-related outcomes.	The data from the Listening to Mothers III survey. This was an online cross-sectional survey of women aged 18-45 who gave birth in US hospitals in 2011 and 2012. The data were analyzed using multinominal and logisitic regression. Outcomes of questions regarding women's perceptions of communication and treatment were divided into three domains: reluctance to ask questions, barriers to open discuss…	The survey was completed by 2,400 women. This analysis found that communication in prenatal care and perceptions of poor treatment due to difference of opinion did not differ significantly by race/ethnicity. Women who were uninsured were 4 times more likely to report a high reluctance to ask questions. Black and Hispanic race/ethnicity were associated with higher odds of discrimination due to rac…	The analysis revealed that race/ethnicity was associated with perceived racial discrimination and women with medical conditions during pregnancy are more likely to experience poor communication and perceive discrimination. To further improve patient-centered maternity care, efforts should be made to promote good communication and to reduce percieved discrimination. There is also a need to improve…
Women's experience of induction of labor: a mixed methods study.	Henderson J; Redshaw M	2013	Acta Obstet Gynecol Scand	10.1111/aogs.12211	United Kingdom	Survey	To review women's experience of induction of labor.	Secondary analysis of data collected in a survey of new mothers regarding their experience and views of maternity care. Mothers were randomly sampled from birth registrations in England in 2010. Women less that 16 years old or whose babies had passed were excluded. Questionnaires were sent about three months after childbirth. The questionnaires included structured and open-ended questions. Respon…	The survey had a 55.1% response rate, with 5,333 total useable responses. 20% of respondents were induced. Women were more likely to be induced if it was their first birth, had chronic mental health problems, had a learning disability, had a chronic health problem affecting the pregnancy, or had a pregnancy-related health problem. Women who were induced were less likely to be able to move around …	Overall women who were induced reported less satisfaction with their maternity care. Women being induced have additional needs for communication, choice, and respect that should be addressed.
Factors Associated With a Positive Birth Experience: An Exploration of Swedish Women's Experiences.	Hildingsson, Ingegerd; Johansson, Margareta; Karlstr√∂m, Annika; Fenwick, Jennifer	2013	International Journal of Childbirth	10.1891/2156-5287.3.3.153	Sweden	Survey	To assess the prevalence of and factors associated with very positive birth experiences 2 months and 1 year after childbirth and to identify changes in a woman's assessment of her childbirth experience over time.	A prospective longitudinal cohort study of women recruited during midpregnancy from three hospitals in northern Sweden. Respondents followed up at 32-34 weeks (data for a different study) of pregnancy and 2 and 12 months post birth. The surveys included a wide range of questions. The perception of birth experience was rated on a 5-point likert scale that ranged from very positive to very negative…	The 2 month postpartum questionnare was returned by 928 of these women and the 1 year postpartum questionnare was returned by 760 women. The respondents were mostly of Swedish origin (95%), between 25-35 years old (67%), and had a university education (51%). A very positive birth experience was reported by 32.7% of women at 2 months postpartum and 37.6% of women at 1 year postpartum. Multiparous …	The study found that women's report of their birth experience does change over time, with a more positive experiences reported after a year postpartum. There are several factors that play into positive experiences but the ones most associated with very positive birth experiences were percieved control, using mental training as pain relief, sufficient pain relief during labor, no pain relief durin…
Childbearing women's perceptions of nursing care that promotes dignity.	Matthews R; Callister LC	2004	JOGNN: Journal of Obstetric, Gynecologic & Neonatal Nursing	10.1177/0884217504266896	United States	Interview	To explore the perceptions of childbearing women regarding maintaining dignity in the peripartum period.	Participants were recruited from married student housing at a private university. Eligible respondents were first time mothers who had given birth in the past three months, were 18 years old or older, and spoke english. Participants were consented and filled out demographic forms then made appointments for 60-minute long individual interviews. Broadly framed questions regarding dignity were asked…	Twenty women were interviewed, five of which recieved a follow-up interview. The mean age was 23, 71% had completed college, 29% were students or had some college education. All participants identified as middle class, white, married, and healthy. The interviews revealed themes of nurses playing a pivotal role in preserving dignity during childbirth, appreciating feeling valued and respected, and…	Women's perceptions of dignity during childbirth greatly involve respectful nursing care.
Gaining insight into how women conceptualize satisfaction: Western Australian women's perception of their maternity care experiences.	Lewis L; Hauck YL; Ronchi F; Crichton C; Waller L	2016	BMC Pregnancy Childbirth	10.1186/s12884-015-0759-x	Australia	interview	To explore the experiences of women giving birth at an urban teritary obstetric setting, and look into their satisfaction of care during childbirth	Mixed methods study, including a 26 point questionaire and a telephone interview completed postpartum, with participants from an urban tertiary obstetric hospital in Austrailia for complex pregnancies. Upon return of the initial questionaire, implied consent was assumed. Some participants were under the age of 18 and considered "mature young women" so parental consent was not obtained.	733 participants were recruited, 399 returned the questionaire. Questionaire results: SVB felt more involved in the birth than assisted & cesarean (91% vs 83 and 81); SVB were more likely to feel supported by midwife than assisted & cesarean (83% vs 63%) but cesarean & assisted birth felt more supported by OB than SVB (41 and 36 vs 9%). 96% of participants would recommend this hospital to family …	Participants who had an SVB were more satisfied overall than patients who underwent cesarean or assisted birth, but the majority of participants would recommend the hospital to family and friends. The majority of women also felt involved in their care. The main reasons women were dissatisfied with their care was if they were not involved in decision making, felt their needs weren't listened to, o…
Patient-led decision making: Measuring autonomy and respect in Canadian maternity care.	Vedam S; Stoll K; McRae DN; Korchinski M; Velasquez R; Wang J; Partridge S; McRae L; Martin RE; Jolicoeur G	2019	Patient Educ Couns	10.1016/j.pec.2018.10.023	Canada	Survey	Evaluate how decision making during childbirth is perceived by mothers with different social and prenatal risk factors, type of provider, communication with provider, and interventions received.	Surveyed women on how they felt about their role in decision making during childbirth with 4 target populations for the survey: "1) current and potential midwifery consumers; 2) previously incarcerated women; 3) recent immigrants and refugees 4) and women experiencing multiple social vulnerabilities." The online survey was avilable to women who were pregnant or planning to become pregnant while l…	Total surveys completed were 2323, 93% of them had experienced their last pregnancy within 5 years of survey completion. 90.9% of respondents were white. "135 (8.2%) were from a vulnerable group, i.e. self-identified as an immigrant or refugee, First Nations, Inuit, or Metis, or had a history of incarceration, homelessness, or substance use." 7.7% had family incomes less than $30K and 9.9% had no…	This study concludes that autonomous decision making during pregnancy and childbirth significantly differs based on medical/social risk factors, educational status, and maternity care models. Pregnancy and child-birth should prioritize patient led decision making.
Comparison of primiparas' perceptions of vaginal and cesarean births.	Marut JS; Mercer RT	1979	Nurs Res	N/A	United States	Survey, Interview	Evaluate if there is a difference in perceptions of birth in women who had cesarean sections vs women who gave birth vaginally; also, evaluate whether those who underwent a cesarean birth under general anesthesia had different perceptions of birth than those who received general anesthesia	Primaparous women who gave birth either by cesarean section or SVB at Moffitt Hospital, University of California San Francisco, were recruited for the study. A 29 item questionaire and open ended interview was obtained during the first 48 hours after birth to evaluate the mother's perceptions of labor. All interview questions were open ended and included "tell me about your pregnancy," and "tell …	30 primaparous women who underwent a cesarean section and 20 primaparous women who had vaginal births completed a questionaire and took place in an open ended interview regarding their perceptions of birth. All participants were English speaking. All had uncomplicated pregnancy courses and anticipated a SVB at the start of their pregnancy. Those who underwent a cesarean section had a significantl…	This study concluded than undergoing cesarean section has more negative psychological and physiological effects on the mother, and when the choice is available, regional anesthesia should be used to increase positive perceptions of birth. The prescence of a support person greatly contributed to a positive birth experience and those who felt like they were more in control reported a more positive …
The magnitude of the problem of obstetric violence and its associated factors: A cross-sectional study	Mart√≠nez-Galiano, J.M.; Martinez-Vazquez, S.; Rodr√≠guez-Almagro, J.; Hern√°ndez-Martinez, A.	2020	Women and Birth	10.1016/j.wombi.2020.10.002	Spain	Survey	Assess prevalence of obstetric violence and associated factors in Spanish Healthcare system	Online survey sent to women who gave birth in Spain either at public or private hospitals or at home within the last 12 months of the survey being sent out. Survey was 49 items including open and closed ended questions. Physical, verbal, and emotional (psycho-affective) abuse was explicitly defined in the article as: "physical violence was defined as the use of some of the following practices wit…	899 women completed the questionaire, >60% were primaparous and had a SVB. Almost 82% of participants gave birth in a public hospital. 67.4% of women reported some type of violence, deemed "global violence" by the authors. Specifically, 25.1% experienced verbal abuse, 54.5% experienced physical violence, and 36.7% experienced psycho-affective violence. 15.3% of participants reported all three typ…	More than 2/3 of women in the spanish healthcare system experience some type of obstetric violence during childbirth, which was occurred more frequently in mothers who presented a birth plan that was not respected and those whose newborn required intensive care. The most reported physical violence was repeated examinations by different healthcare professionals, which made women feel vulnerable an…
Dignity and respect during pregnancy and childbirth: a survey of the experience of disabled women.	Hall J; Hundley V; Collins B; Ireland J	2018	BMC Pregnancy Childbirth	10.1186/s12884-018-1950-7	United Kingdom	Survey	Assess experiences of dignity and respect during childbirth for mothers with disability	Online survey completed by self-selecting women who identified as disabled parents through social media networks and gave birth in the UK and Ireland; disabilities included mobility/physical, sensory, or long term health condition; emotional/psychological and learning disabiities were excluded. The survey included open and closed ended questions covering antenatal, birth, and early postpartum exp…	46 surveys were completed but 5 were excluded because the participants were outside of the UK and Ireland and 4 were exlcluded because those participants did not consider themselves to be disabled, therefore 37 responses were included. Most respondants had a physical/mobility disablity. 21/36 of women had given birth in the last 2 years. Most of the participants were satisfied with the support pr…	A significantly limited amount of participants, 19%, felt that reasonable adjustments or accommodations had been made for them. A quarter of women felt that they were treated worse because of their disability. As the first study to assess childbirth experiences of mothers with disability, the results indicate the need for more education and awareness on disabilities and childbirth.
An observational study to explore the power and effect of the labor ward culture on consent to intrapartum procedures	Marshall JE; Fraser DM; Baker PN	2011	N/A	N/A	United Kingdom	Interview, Direct Labor Observation	Assess informed consent procedures, specifically intrapartum informed consent procedures, in a hospital labor ward	Researchers observed births conducted by attending or student midwives and then conducted an interview with the mother, and midwife or student midwife present, within 24 hours of the newborns birth. Researcher sat in the corner of the birth room as to not interupt the birth unless she was needed; if needed, she only completed accepted tasks that pertained directly to the woman as to not appear as…	541 participants were observed, 100 of which were mothers giving birth, 236 midwives, 30 student midwives, 93 obstetricians, 40 anesthetists, 32 pediatricians, 10 other. 259 interviews were performed, including the 100 women whos births were observed, along with 143 midwives and 16 student midwives. After the 100 women's observations and interviews were read and reread, it was obvious that no new…	The study did not end up solely focusing on informed consent during childbirth in the labor ward as it aimed to, but it did create typologies for midwives and mothers to describe how they would act during birth. Authors concluded that childbirth providers should assess their own communication styles based on the typology explained and reflect on how they can better communicate with mothers the ch…
A Secondary Analysis of Mistreatment of Women During Childbirth in Health Care Facilities.	Beck CT	2018	J Obstet Gynecol Neonatal Nurs	10.1016/j.jogn.2016.08.015	United Kingdom, New Zeland, Australia, United States	Other	To qualitatively analyze a previous study on traumatic childbirth and assess the mistreatment that occurred during childbirth in high-income countries	Secondary qualitative analysis of primary data from the "original phenomenological study of traumatic childbirth (Beck, 2004)" The same researchers conducted the primary and secondary analyses; the secondary analysis was analytic expansion: “a researcher makes further use of a primary data set in order to ask new or emerging questions that derive from having conducted the original analysis but we…	6 of 7 of Bohren 2015 typology was discovered through the secondary analysis, which included from most to least described: Failure to Meet Professional Standards of Care, Poor Rapport Between Women and Providers, Verbal Abuse, Physical Abuse, Health System Conditions/ Constraints, and Stigma/Discrimination. The only category that was not included was being raped or sexually abused, although some …	Failure to Meet Professional Standards (the category that includes neglect and abandonment) was the most often cited mistreatment reported in this study, which coincides with the results from other studies evaluating mistreatment in L/MICs, although this study had respondants only from HICs. This shows that despite the location of occurence, mistreatment during childbirth in HICs is comparable to…
Exploration of the experiences of young mothers seeking and accessing health services	Robb, Y.; McInery, D.; Hollins Martin, C.J.	2013	Journal of Reproductive and Infant Psychology	10.1080/02646838.2013.832181	United Kingdom	Interview	To gain insight into the experiences of young women when seeking and receiving maternity care	Interviews were held with seven participants - six were teenage mothers and one who was 23. According to the study, participants were asked if they felt their age influenced their treatment, based off of preconceptions that the team had. Audio recordings of the interviews were transcripted, red, analysed for prominent themes. Per the article, credibility was maintained by the description of the s…	7 participants were interviewed, of whom 6 were teenage mothers. Six themes were noted: feeling abandoment, lack of information, feeling judged, family and friends, interference, and reduced support. One of the prominent themes throughout the interview quotations was the reduced support and child-care information from hospital staff. In the article, one participant stated "At the hospital I didn'…	One of the goals of the study was to act as an informational tool for midwives and nurses when caring for young mothers. It is important to recognize that stigma can go both ways - this understanding can aid in providing more support to women, building stronger rapport and aiding in educating them about their pregnancy and parenthood.
Dignity in childbirth. The Dignity Survey 2013: women's and midwives' experiences of UK maternity care	Birthrights	2013	N/A	N/A	United Kingdom	Survey, Interview	Understanding the experiences of dignity and respect felt by women during childbirth.	Online survey in the UK with a questionnaire created by the researchers, on themes already idenitified in previous studies, described as "choice, control, compassion, communication, kindness and respect." Besides general demographic and birth experience multiple-choice questions, free text boxes were given as a way for participants to provide further details on their experiences.	Over 1,100 women were surveyed, wherein 2/3 of women stated their birth experience impacted their perception of themselves - 55% was positive, 45% was negative - and over 50% of women stated that their birth experience "affected their desire to have more children" (7). Some participants stated they did not receive adequate information about the choices available to them for their childbirth, and …	There was an evident disparity between those who gave birth at birth centers versus those who gave birth at a hospital, wherein those who delivered at a birth center received more respectful care as well as more choice and control with their delivery process.
Women's descriptions of childbirth trauma relating to care provider actions and interactions.	Reed R; Sharman R; Inglis C	2017	BMC Pregnancy Childbirth	10.1186/s12884-016-1197-0	Australia and Oceania, North America, Europe, South America, Asia, South Africa, the Middle East	Survey	To obtain qualitative information of traumatic care provider actions from the perspective of women during birth	Mixed methods study involving an online survey of the mothers and face-to-face interviews with the fathers. The online survey included questions about demographics, birth assessments, parent-infant attachment, partner relationship, mental health, coping strategies, and the experience of brith trauma. Participants who were above 18 years of age and experienced a traumatic birth were recruited thro…	943 women were surveyed from all over the world, and 748 responded to the qualitative question regarding birth trauma. 2/3 of this group stated that provider actions and interactions was the main contributing factor to their traumatic experience. Many participants felt as though their own knowledge about their body, pregnancy, and fetal well-being was ignored over the practioner's clinical assess…	Across the world and through the numerous cultures the participants hailed from, participants shared similar traumatic birth experiences. Women may view routine care practices as traumatic, and it is important for the healthcare team taking care of a woman undergoing childbirth, to understand the influences of their actions on both the experience as well as the outcome of a birth.
Interventions in labour and birth and satisfaction with care: The Canadian Maternity Experiences Survey Findings	Chalmers, B.E.; Dzakpasu, S.	2015	Journal of Reproductive and Infant Psychology	10.1080/02646838.2015.1042964	Canada	Survey, Interview	To determine if various interventions during childbirth impacted participant satisfaction of the laboring experience.	Computer-assisted telephone interview with a sample drawn from the Canadian census. Participants were asked questions about their labor and delivery service, prominently questions about interventions done during the childbirth process and their satisfation of the overall experience. Interventions questioned about include "inductions, augmentation of labour, continuous electronic fetal heart rate …	Overall, 5355 women were included in the sample; participants who had a planned c-section were excluded later on during the study as they were not asked all of the questions regarding interventions during their labor and birth experience. Notably, 75.8% of the participants who had delivered vaginally with no interventions rated their experience as "very positive," while 46.4% of the participants …	An increasing number of interventions done during the labor anad childbirth process is associated with reduced satisfaction of mothers undergoing vaginal deliveries. It is important to consider interventions when appropriate and clinically relevant to the type of birth happening - e.g., pushing on an abdomen to deliver a baby may be clinically relevant during a c-section, but not during a vaginal…
Satisfaction with obstetric care in a population of low-educated native Dutch and non-western minority women. Focus group research.	Peters IA; Posthumus AG; Steegers EAP; Denkta≈ü S	2019	PLoS One	10.1371/journal.pone.0210506	Netherlands	Focus Group	To gain insight into the experiences of low educated native dutch and non-western minority women with obstetric antenatal, birthing, and postpartum care in the Netherlands	Focus groups total of 106 women living in deprived areas of Rotterdam, Netherlands. 20 semi-structured focus group interviews with native low educated dutch and non-western minorities (turkish, moroccan, surinamese, antillean, cape verdean). Coded interviews to have quotes that were determined as positive and negative based on WHO responsiveness domains	Autonomy, Communication, and prompt attention were studied in antenatal care, birthing care, and postpartum care. The women judged antenatal phase the best in responding to care but had negative views on the other two phases. Many perceived lack of respect during labour and caregivrs did not have cultural competence.	Based on findings, there are inequalities in obstetic care for non-western and lower educated dutch women. The study can give caregivers insight on how these patients feel throughout pregnancy, childbirth, and labor. The study recommends dutch healthcare system and government to provide education programs for cultural competence.
The Mothers on Respect (MOR) index: measuring quality, safety, and human rights in childbirth.	Vedam S; Stoll K; Rubashkin N; Martin K; Miller-Vedam Z; Hayes-Klein H; Jolicoeur G	2017	SSM Popul Health	10.1016/j.ssmph.2017.01.005	Canada	Tool Development	To develop a survey that assesses 3 samples experiences with disrespect and discrimination during maternity care to be used on the global level for measurement	A survey provided to communities in british columbia and later the united states of 310 questions with different questions for different populations. The questions were compared to the 14 item MORi. The correlation between the 14 items and sum of all other questions asked to mesaure internal reliability.	The MOR index developed showed good reliability in 3 different samples and amongst different demographics. Differences in score reports had themes of different socioeconmic status, health status, experience with interventions, planned vs. actual place of birth, and type of provider. Women with self reported risk factors (health and social) scored in bottom 10th percentile. Women who were immigran…	The survey led to development of a new validated scale that assesses respect in maternity care the MOR index. The index can help institutions for quality and safety improvement initiatives as well as inform health professional education curriculum.
432 Somali women's birth experiences in Canada after earlier female genital mutilation	Chalmers B; Hashi KO	2001	N/A	N/A	Canada	Interview	To gain insight into the childbirth experiences of Somali women who have experienced genital mutilation	Interviews of 432 women who had given birth in Canada	Many women reported dissatisfaction with their care specifically about cultural norms not being respected and providers not being knowledgeable of how to care for them	Standards of care need to improve to incorporate these women's perceptions and educate caregivers on how to meet their medical and psychological needs
Fear of childbirth: mothers' experiences of team-midwifery care -- a follow-up study.	Lyberg A; Severinsson E	2010	Journal of Nursing Management (John Wiley & Sons, Inc.)	10.1111/j.1365-2834.2010.01103.x	Norway	Quality Improvement	To examine women's fear of childbirth and their experiences with team midwifery care during childbirth, pregnancy, and postnatally	Interviews with 13 women from the previous intervention study. All 13 women received the previous intervention, which involved receiving care from a team of four experienced midwives. Interpretative content analysis was use to analyze the data.	The interviews revealed a main theme of women wanting a right of ownership throughout the process of pregnancy to postpartum and wanted to maintain their dignity. They were able to maintain this ownership through three themes: being aware of their reasons for fear of childbirth, being prepared, and being treated well by the midwife.	Findings can provide insights to midwives on how to reduce fear of childbirth and treat women with dignity and respect to imrpove birth experiences.
2015 survey of women's experiences of maternity care : statistical release	Care Quality Commission	2015	N/A	N/A	United Kingdom	Survey	National health services of england provided a survey to review national maternity services to consider how to improve to changing needs	Survey from 20,361 women in England who given birth between 1 and 28 February 2015. Women were age 16 and older who had a live birth and gave birth within 133 NHS trusts trust or had trust staff. All trusts with maternity services could participate. Findings were compared to data from 2013.	6 themes were asked amongst the questionarre: access to care, choice, continuity of care, communication, hospital experience, and well-being / involvement. In each category there were specific findings for antenatal, labor and delivery, and postpartum. Major findings included: experiences with antenatal and postnatal care improved. For labor and delivery, more women were left alone at times that …	Goals for areas of improvement especially women being left alone during labor. Finding that many women appreciated having the same midwife throughout antenatal, labor, and postnatal care.
Decision making in laboring women: ethical issues for perinatal nurses.	Carlton T; Callister LC; Stoneman E	2005	Journal of Perinatal & Neonatal Nursing	10.1097/00005237-200504000-00011	United States	Interview	To gain insight on what factors influence a women changing her birth plan from unmedicated to medicated during childbirth	Interviews of 33 women who had changed their stated birth preference during labor within a month of giving birth	Themes relating to changing birth plans included women feeling satisfied, ambivalent, or dissapointed. Many themes related to changing the plan, but a large focus was attitudes of nursing staff	Implications for nursing practice on how to support women and listen to their voices for wanting unmedicated birth while using evidence based medicine. Insight on shared decision making and contribute to positive outcomes
You can drop dead': midwives bullying women.	Dietsch E; Shackleton P; Davies C; McLeod M; Alston M	2010	Women Birth	10.1016/j.wombi.2009.07.002	Australia	Interview	To illuminate the experiences, which included bullying by midwives, of women who have to travel away from their rural communities in New South Wales, Australia in order to give birth	Women who had traveled at least 1 hour to give birth participated in qualitative interviews about their experiences with pregnancy, birthing and leaving their home communities to give birth	The patient interviews revealed instances of bullying which was defined as "relat[ing] to a midwife, in a position of authority, abusing and exerting power over a woman through uncaring, cold, callous, threatening, abusive and/or aggressive behaviour." Examples including verbal abuse, dismissal of women's concerns about pain during labor, intimidation during breastfeeding (i.e. assuming mothers w…	The findings suggest that there is a previously unidentified pattern of bullying of pregnant patients by midwives, specifically Aboriginal women. The authors find this pattern of bullying to be an example of the negative impact of medical dominance on childbearing and in opposition to the stated desire of cultivating a space for women's safety. In addition, the bullying of patients is an extensio…
Weight stigma in maternity care: women's experiences and care providers' attitudes.	Mulherin K; Miller YD; Barlow FK; Diedrichs PC; Thompson R	2013	BMC Pregnancy Childbirth	10.1186/1471-2393-13-19	Australia	survey	To assess the stigma of weight in maternity care from the perspective of women and care providers	Study one - surveys sent to women who had given birth w/in 2 week period, 2240 surveys sent, 627 with sufficient information about pre-pregnancy weight & height to calculate BMI were analyzed; Study two - eligible students pursuing medical degree or undergraduate midwifery degree were sent surveys, resulting in 215 medical students of 2200 completing surveys and 33 midwifery students of 55 comple…	Study One: there was an association between higher pre-pregnancy BMI and poorer perceived quality of treatment during pregnancy and after birth by patients; during pregnancy BMI was related to perceived negative treatment but not related to perceived positive treatment, pre-pregnancy BMI was not related to perceived quality of treatment during labor and birth suggesting that safety and technical …	Findings indicate that women with higher pre-pregnancy BMIs perceive have more negative perceptions of their treatment during pregnancy and birth. Similarly, surveys of pre-care providers demonstrate less positive attitudes towards overweight and obese pregnant women suggesting that the negative perceptions of women with higher BMIs are not isolated.
The Giving Voice to Mothers study: inequity and mistreatment during pregnancy and childbirth in the United States.	Vedam S; Stoll K; Taiwo TK; Rubashkin N; Cheyney M; Strauss N; McLemore M; Cadena M; Nethery E; Rushton E; Schummers L; Declercq E	2019	Reprod Health	10.1186/s12978-019-0729-2	United States	Survey	To capture the lived experience of maternity care in diverse populations through a novel survey designed by community members, clinicians, community health service leaders and researchers	Women who experienced at least 1 pregnancy b/w 2010-2016; 2138 of 2700 completed a survey designed by community members, clinicians, community health service leaders and researchers; logistic regression to quantify relationship between mistreatment and several variables including maternal characteristics, social risks, and context of care factors; odds ratio to compare odds of mistreatment among …	17.3% of women reported any mistreatment e.g. loss of autonomy, being shouted at or scolded, being ignored. Place of birth impacted mistreatment with 5.1% of women who gave birth at home versus 28.1% of women giving birth in hospitals experiencing mistreatment. Women with lower SES were twice as likely to report being shouted at or threatened compared to women with higher SES. Women whose prefere…	Findings suggest that mistreatment is reported more by women of colour, women of lower SES and women experiencing health challenges as well as during hospital births and is exacerbated by disalignment between patients and providers.
Uncovered and disrespected. A qualitative study of Jordanian women's experience of privacy in birth.	Hussein, Suha Abed Almajeed Abdallah; Dahlen, Hannah G.; Ogunsiji, Olayide; Schmied, Virginia	2020	Women & Birth	10.1016/j.wombi.2019.10.006	Jordan/Australia	Interview	To examine the meaning of privacy to Jordanian women during childbirth	27 Face-to-face semi-structured interviews with Jordanian women who had given birth in both Australia and Jordan; results analyzed thematically	Jordanian women largely experience a lack of privacy during childbirth which was frequently invoked by survey respondents. Women sought ways to decrease their embarassment by covering themselves with sheets to protect their privacy, using physical barriers when doors were opened and choosing homebirths and private hospitals in order to maintain privacy. Key themes identified by respondents were t…	The authors investigated what privacy meant to Jordanian women giving birth and the strategies used by these women to maintain their privacy in situations where birthing women sometimes felt powerless. The findings suggest that while there are tangible methods to facilitate privacy for women during birth, policy changes are necessary at a systems level to establish and maintain privacy for birthi…
Lifelong significance of disempowering experiences in prenatal and maternity care: interviews with elderly Swedish women.	Forss√©n AS	2012	Qual Health Res	10.1177/1049732312449212	Sweden	Interview	To demonstrate the lifelong implications of harsh and humiliating treatment during pregnancy and childbirth experienced by women giving birth in mid-twentieth century Sweden	Indepth interviews of 20 Swedish women who had given birth between 1934-1966	In reflecting on their experiences with childbirth and prenatal women, survey respondents discussed their relative lack of control over childbearing, feelings of powerlessness during childbirth, lived experiences of pain and bodily knowledge being dismissed, and lifelong feelings of shame. Women describe being reprimanded for not recieving antenatal care and were sometimes blamed for adverse outc…	The findings suggest widespread experiences of childbirth as traumatic with interventions experienced as violations of dignity. The author finds similarities in contemporary literature indicating that women are still experiencing violations in dignity that may also have lifelong ramifications. The understanding of "natural birth" has encouraged Swedish women to "discipline and themselves and sile…
Women's experiences with vaginal examinations during labor in the Netherlands.	de Klerk HW; Boere E; van Lunsen RH; Bakker JJH	2018	J Psychosom Obstet Gynaecol	10.1080/0167482X.2017.1291623	Netherlands	Survey	To explore women's experiences with vaginal digital examination during labor to assess the start and progression of labor and to gain insight into the extent to which vaginal examinations are experienced negatively and causes of these negative experiences	Survey of fixed and open questions among women who had given birth within in the preceding 6 months completed by 159 women; SPSS Statistics 23 was used to perform analysis	The mean number of vaginal examinations (VE) during labor was 4.5, ranging from 0-25 examinations, 35.2% of women reported a negative experience with VE during labor. Women who reported a negative experience indicated that the examination was painful, 4 times as much, 66.1% vs. 17.5%, indicated less often that they were treated with respect during their exam, 46.4% vs. 86.4%, given time to relax …	Vaginal examinations can be experienced negatively by laboring women and thus should only be used when indicated with the use of other less invasive methods of monitoring birth progress when possible and with attention to the number of providers performing vaginal examinations on each birthing woman
Women's experience of agency and respect in maternity care by type of insurance in California.	Declercq E; Sakala C; Belanoff C	2020	PLoS One	10.1371/journal.pone.0235262	United States	Survey	To analyze the childbirth experiences of women based on their insurance type of Medicaid versus commercial insurance.		Women with Medi-Cal were less likely to have choice in their provider and have an obstetrician as their prenatal doctor than those with commercial insurance. Those with Medi-Cal reported being more likely to be discriminated against their race/ethnicity, the language they spoke, or their insurance status.	With 42% of women in the US having Medicaid, there is a large discrepancy in the quality of prenatal, perinatal, and postpartum care and increase room for improvement. Through this study, women with Medicaid voiced their esperiences with discrimination and expressed their needs for more control and choice during the birthing process.
The Birth Dignity Survey shows women do not have the births they want	O'Keeffe E	2017	N/A	N/A	Australia	Survey	To understand the prevalence of a negative birth experience of women in Australia and the long term implications of these experiences.	A study by Safe Motherhood for All Inc. surveyed 1735 women who gave birth within the last 2 years about their birth experiences and choice and respect. this included where to give birth, position of labour, whether they felt heard, and if they provided consent about procedures.	Of the sample, 76.71% of the women said their experience affected their own self image and 60% said if affected their relationship with their baby. Of note, only 64% of women were given a choice of where to give birth.	Women's childbirth experiences can have a long standing impact on their self image, relationship with their baby, and their decision to have another child. It is important to address the barriers to positive childbirth experiences in respect to maternal care.
Birth trauma: in the eye of the beholder.	Beck CT	2004	Nurs Res	10.1097/00006199-200401000-00005	New Zealand, United States, Australia, United Kingdom	Other	To classify the meaning behind women's birth traumas based on negative experiences shared through narrative.	Forty women who were members of the Trauma and Birth Stress Trust sent in their birth trauma stories. The narratives were analyzed to find significant statements that were then consolidated into themes that encompassed the meaning of birth trauma.	Eight percent of the women had experienced PTSD from their birth while the remaining 20% stated that they had PTSD symptoms but not had not received a formal diagnosis. Examples of birth traumas included, emergency cesarean, long and painful labors, stillbirth, degrading experiences, and unsafe care. The four themes that emerged included, "was it too much to ask?", neglected communication, betray…	Based on these accounts of birth trauma and the four themes that emerged, many prevention efforts can be implemented. It is important to understand that what women may experience as trauma, providers perceive as a successful birth as long as the baby is born safely. This included clinicians asking women about any fear they may have, obtaining consent and input on procedures and means of delivery.
Factors related to a negative birth experience ‚Äì A mixed methods study.	Henriksen, Lena; Grimsrud, Elisabeth; Schei, Berit; Lukasse, Mirjam	2017	Midwifery	10.1016/j.midw.2017.05.004	Norway	Survey, Interview	To explore what constitutes as a negative birth experience in Norwegian women.	The Bidens study included participants from Belgium, Iceland, Denmark, Estonia, Norway, and Sweden.The mixed methods study included 1352 women who were currently pregnant. The questionnaire asked about fear of childbirth, abuse and depression. They were also qualitatively asked about their first and last childbirth. Women who said they had an "entirely negative birth" or "entirely negative birth …	Out of the sample, 21.1% of women had a negative birth experience within the average 3.6 years.Those with history of abuse of depression were more closely associated with a negative birth. From the thematic analysis, three themes emerged: ‘Complications for mother, child or both’, ‘Not being seen or heard’ and ‘an experience of pain and lack of control’.	Negative experiences with childbirth can have consequences on consecutive deliveries. Some components of this include not feeling in control, feeling unheard, and not having control over their pain.
Ethical implications of obstetric care in Hungary: Results from the mother-centred pregnancy care survey	Szebik, I.; Sus√°nszky, √â.; Sz√°nt√≥, Z.; Sus√°nszky, A.; Rubashkin, N.	2018	European Journal of Mental Health	10.5708/EJMH.13.2018.1.5	Hungary	Survey	To assess the process of consent for procedures during birth in the context of respectful maternity care.	An online survey was completed by 1,257 women in Hungary between the age of 18 and 45 who had children less than 5. The questions in the survey asked about provider prsence at birth, labor position, informed consent, discrimination, autonomy, and labour interventions.	Of the sample, 10.2% of the women had a cesarean done without their consent. Labor was induced without permission in 24.% of women who had an induction. Women getting an episiotomy did not receive permission 62% of the time. For women having a vaginal delivery, they were not allowed to choose a birthing position 65.7% of the time.	In Hungary, women's right to informed consent is often disregarded which plays a role in their lack of respectful maternity care.
What Somali women say about giving birth in Canada	Chalmers B; Omer-Hashi K	2003	N/A	N/A	Canada	Interviews	To determine how Somali women who have gone through genital mutilation are treated during childbirth in a country where that practice is not a norm	432 Somali women who had previously had genital mutilation that had given birth to a baby in Canada were interviewed at home. Births took place in the last 5 years since onset of the study	Women that had genital mutilation were looked down upon in an offensive way due to lack of knowledge of Somalian cultural norms. However, women were greatful for care as well.	Increased sensitivity to cultural norms is one way to promote respectful maternity care and better serve populations from across the globe.
Client-care provider interaction during labour and birth as experienced by women: Respect, communication, confidentiality and autonomy.	van der Pijl MSG; Kasperink M; Hollander MH; Verhoeven C; Kingma E; de Jonge A	2021	PLoS One	10.1371/journal.pone.0246697	Netherlands	Survey	To examine Dutch women's experience with respectful communication, confidentiality, and autonomy during the birthing process, along with what charachteristics are associated with feeling optimal care	Women who had recently given birth or who were currently pregnant were sent an original and follow up survey that were graded on a 1-4 scale, with 4 being optimal care. Multivariable logistic regression analysis was perferomed to analyze the results. Domains looked at included confidentiality, respect, communication, and autonomy.	767 women's survey responses were included in analysis. All domains had a mean score above 3.5, with confidentiality having the highest proportion of optimal scores (64%), followed by respect, communication, then autonomy. Women who had home births with a midwife available scored more optimally than women who delivered at a hospital. Additionally, being multiparous and having lower education also…	Although all categories had scores average above 3.5, a large proportion of women still did not recieve optimal care. Autonomy being the lowest score is an area that can be improved upon in this population.
Listening to mothers in California: A population-based survey of women's childbearing experiences	Sakala C; Declercq ER; Turon JM; et al	2018	N/A	N/A	United States	Survey	To better understand the feelings and attitudes of women who gave birth in Califronia hospitals in 2016 in order to better maternity care and wellbeing of the women and children.	A survery was administered to mothers who had given birth in a California hospital in 2016, excluding women under the age of 18. Oversampling of black women, women with midwives, and women who had a vaginal delivery after C-section occured to better understand these groups. The survey was in English or Spanish and could be done over any device or over the phone with a trained interviewer.	2539 women's respones were included. Factors looked at included thoughts on their care team and place of birth, maternity care practices, vaginal and cesarean births, respectful and direspectful treatment, postpartum experiences, and mental health. Women who were black or primarily spoke Asian languages were more likely to be treated roughly compared to white women or latinas.	Across most aspects looked at, women in California did have an overall favorable birthing experience. However, 1/10 women experiencing unfavorable circumstances raises concerns and need for betterment and standardization of care.
Assessment of the implementation of the model of integrated and humanized midwifery health services in Chile	Binfa L; Pantoja L; Ortiz J; et al	2016	N/A	N/A	Chile	Quality Improvement	To assess the outcomes of the Model of Integrated and Humanized Health services model that was implemented in 2007 in Chile.	A cross sectional survey with qualitative and quantitive measures was sent out to women who delivered in two major hospitals in Chile from 2010-2011. Part of the study included focus group discussions with women who gave birth, obstetritions, and midwives.	508 women answered the survey. 1/3 of the women felt discontent with the care they recieved, and although they thought staff was skilled, they felt inadequate personal treatment. Midwives believed that obstetritions were not as engaged, and obstetritions felt like they always engaged in patient care.	The survey showed weakness in the model implemented 3 years priort, and highlighting the downfalls can help guide change and regulation.
Information and power: Women of color's experiences interacting with health care providers in pregnancy and birth.	Altman MR; Oseguera T; McLemore MR; Kantrowitz-Gordon I; Franck LS; Lyndon A	2019	Soc Sci Med	10.1016/j.socscimed.2019.112491	United States	Interview	To asses how women of color feel about provider interactions during childbirth in the US.	Women who were 6 weeks to one year postpartum and above 18 years old were recruited. Interviews were conducted. recorded, and transcribed. Data was analyzied using dimensional and situational analysis.	22 self-identified women of color were included. The major themes broguht out were the power of information and what was being shared to participants along with structural issues, judgement, and power dynamics.	This study highlights that providers knowledge and sharing of information can affect patient care. How they share information, informed consent, and nonjudgement are all things that can be worked on moving forward.
"They can't understand it": maternity health and care needs of immigrant Muslim women in St. John's, Newfoundland.	Reitmanova S; Gustafson DL	2008	Matern Child Health J	10.1007/s10995-007-0213-4	Canada	Interview	To assess the maternity health needs and experiences of immigrant muslim women living in St. Johns, Canada.	In depth semi-structured interviews were conducted and analyzed. Themes were then compared to previous research of immigrant women's needs.	6 women participated in the study. Women felt like there needs were inadeuqately met in terms of culutural awareness, nondiscrimination, emotional support, and appropriate linguistics.	Diversity responsivness is needed in order to meet the needs of women from all cultures. Practices need to accomodate linguistic and cultural differences in order to have respectful care.
Maternity health care: The experiences of Sub-Saharan African women in Sub-Saharan Africa and Australia.	Mohale H; Sweet L; Graham K	2017	Women Birth	10.1016/j.wombi.2016.11.011	Australia	Interview	To examine the maternity experiences of Sub-Saharan African women who had given birth in both Sub-Saharan Africa and in Australia.	14 semi-structured interviews with Sub-Saharan African women now living in Australia	4 themes were identified; access to services including health education; birth environment and support; pain management; and perceptions of care. The participants experienced issues with access to maternity care whether they were located in Sub-Saharan Africa or Australia.	Enhancing maternity care can be achieved by improving women's health literacy through health education, having an affordable health care system, providing respectful and high quality midwifery care, using effective communication, and showing cultural sensitivity including family support for labouring women.
Examining obstetric interventions and respectful maternity care in Hungary: Do informal payments for continuity of care link to quality?	Rubashkin N; Baji P; Szebik I; Schmidt E; Vedam S	2021	Birth	10.1111/birt.12540	Hungary	Survey	To examine associations between incentivized continuity care models and obstetric procedures and respectful care.	Cross-sectional survey of 589 Hungarian women comparing experiences among women who paid informally for continuity with a chosen provider with those who received care in the public health system.	317 (53%) saw a chosen doctor, 68 (11%) a chosen midwife, and 204 (33%) had care in the public system. Women who paid an obstetrician informally had the highest rates of cesarean (49.5%), induction of labor (31.2%), and epidural (15%), and reported lower rates of disrespectful care (41%) compared to public care (64%). Informal payment continuity models predicted increased autonomy scores (doctor:…	Continuity models secured with informal payments significantly increased both women's experience of respectful care and rates of obstetric procedures.
Experiences of women who planned birth in a birth centre compared to alternative planned places of birth. Results of the Dutch Birth Centre Study.	Hitzert M; Hermus MA; Scheerhagen M; Boesveld IC; Wiegers TA; van den Akker-van Marle ME; van Dommelen P; van der Pal-de Bruin KM; de Graaf JP	2016	Midwifery	10.1016/j.midw.2016.06.004	Netherlands	Survey	Assess the job satisfaction of three groups of maternity care providers (community midwives, clinical care providers and maternity care assistants) working in or with a birth centre compared to those working only in a hospital or at home.	An existing questionnaire was adapted and distributed to maternity care providers and 4073 responses were received. Using factor analyses, two composite measures were constructed, a Composite Job Satisfaction scale and an Assessment-of-Working-in-or-with-a-Birth-Centre scale.	Maternity care assistants’ overall job satisfaction score was higher than that of community midwives or clinical care providers	Job satisfaction is generally high, but, except for maternity care assistants, not related to the setting (working or not working in or with a birth centre).
What are women's experiences of maternity care in Ireland from a human rights perspective?	Murphy, Leah	2017	MIDIRS Midwifery Digest		Ireland	Survey	To explore women’s perspectives and experiences of maternal health services through a human rights perspective in Magu District, Tanzania.	A total of 36 semi-structured interviews were held with 17 women, between the age of 31 and 63, supplemented with one focus group discussion of a selection of the interviewed women, in three rural villages and the town centre in Magu District.	Women were aware that substandard care was present and described a range of ways how the services could be delivered that would venerate human rights principles. Prominent themes included: ‘being treated well and equal’, ‘being respected’ and ‘being given the appropriate information and medical treatment’.	Women in this rural Tanzanian setting are aware that their experiences of maternity care reflect violations of their basic rights and are able to voice what basic human rights principles mean to them as well as their desired applications in maternal health service provision.
Traumatic childbirth experiences: practice-based implications for maternity care professionals from the woman's perspective.	Koster D; Romijn C; Sakko E; Stam C; Steenhuis N; de Vries D; van Willigen I; Fontein-Kuipers Y	2020	Scand J Caring Sci	10.1111/scs.12786	Netherlands	Interview	To explore women's traumatic childbirth experiences in order to make maternity care professionals more aware of women's intrapartum care needs.	36 interviews were conducted with women who had given birth in a Dutch birth setting. A qualitative exploratory study with a constant comparison/grounded theory design was performed.	Three themes, playing a profound role in the occurrence of traumatic birth experiences, emerged: (i) lack of information and consent - maternity care professionals' unilateral decision making during intrapartum care, lacking informed-consent. (ii) feeling excluded - women's mal-adaptive response to the healthcare professionals's one-sided decision making, leaving women feeling distant and estrang…	Maternity care professionals need to continuously evaluate whether the woman is consistently part of her own childbearing process. Maternity care professionals should maintain an ongoing dialogue with the woman, including women's internalised ideas of birth.
Jordanian women's experiences and constructions of labour and birth in different settings, over time and across generations: a qualitative study.	Hussein SAAA; Dahlen HG; Ogunsiji O; Schmied V	2020	BMC Pregnancy Childbirth	10.1186/s12884-020-03034-3	Jordan/Australia	Interview	To examine Jordanian women’s experiences and constructions of labour and birth in different settings (home, public and private hospitals in Jordan, and Australian public hospitals), over time and across generations.	Face-to-face semi-structured interviews with 27 Jordanian women. Of these women, 20 were living in Jordan (12 had given birth in the last five years and eight had birthed over 15 years ago) while seven were living in Australia (with birthing experience in both Jordan and Australia).	Pain, Privacy, the Personal and to a lesser extent, Purity (cleanliness), were present but experienced in different ways depending on the setting (home, public or private hospital) and the country.	The findings demonstrate how meanings attributed to labour and birth, particularly the experience of pain, are produced in different settings, providing insights into the institutional management and social context of birth in Jordan and other Middle Eastern countries. In the public hospital environment in Jordan, women had no support and were treated disrespectfully. This was in stark contrast t…
Assessment of provider competence and quality of maternal/newborn care in selected Latin American and Caribbean countries	Thompson JE; Land S; Camacho-Hubner AV; et al	2016	Pan American Journal of Public Health	N/A	Bolivia, Chile, Colombia, Guatemala, Guyana, Honduras, Panama, Peru	Direct Labor Observation	To obtain information about newborn and maternal care provided by different types of providers in Latin America and Carribean (LAC). This could help inform policy advocacy and interventions and determine need for more rigorous studies.	105 encounters were observed by two teams of expert clinicians using a pretested form with international standards-of-care in order to assess health care workers providing antepartum, intrapartum, and immediate postpartum and newborn care.	For intrapartum and postpartum/newborn care, there were three quality of care indicators maintaining clean technique (observed 81% of deliveries), treating women with respect (65% of time), and promoting mother-infant bonding (46% of encounters). Six quality of care indicators were selected for observation in labor. Highest rated were greeting patient and providing pain relief, lowest were in cle…	Quality of maternal and newborn care and maternal and child health providers needs attention. This may be accomplished with pre-service and in-service education along with regulations.
Health Care Engagement and Follow-up After Perceived Discrimination in Maternity Care.	Attanasio L; Kozhimannil KB	2017	Med Care	10.1097/MLR.0000000000000773	United States	Survey	To see if women's perceptions of discrimination during their childbirth stay influenced their attendance of a postpartum visit within 8 weeks of birth.	Used data from the Listening to Mothers III survey to estimate the odds of attending a postpartum visit based on women's perceptions of discrimination due to race/ethnicity, insurance type, and difference of opinion with a provider about care.	Women who experienced discrimination during the childbirth visit had twice the odds of nonattendance to a pospartum visit. Of the types of perceived discrimination, those treated poorly due to insurance situation had the highest percent of nonattendance.	Reducing discrimination may improve maternity care and attendance to postpartum visits which are important opportunities for women to address health concerns after birth.
The labor and birth experience of women with opioid use disorder: A qualitative study.	O'Rourke-Suchoff D; Sobel L; Holland E; Perkins R; Saia K; Bell S	2020	Women Birth	10.1016/j.wombi.2020.01.006	United States	Interview	To explore pregnancy and childbirth experiences of urban women with history of opioid use disorder in order to improve their care.	Semi-structured interviews of 9 women with history of opioid use disorder were analyzed as a subset of a parent study of women with history of sexual trauma. Interviews were transcribed verbatim and then analyzed using inductive content analysis.	Analysis revealed unique interactions of women with history of opioid use with the health care system. Themes included positive experiences of pregnancy in which women felt encouraged to enter recovery programs and negative experiences including pain control during labor, stigma and discrimination by health care providers post-partum, and involvement of child protective services.	Understanding the unique interactions that women with history of substance use disorder have with the health care system can inform the creation of a harm-reduction, non-stigmatizing model of care during pregnancy, labor, and postpartum periods.
Childbearing in U.S. military hospitals: dimensions of care affecting women's perceptions of quality and satisfaction.	Harriott EM; Williams TV; Peterson MR	2005	Birth	10.1111/j.0730-7659.2005.00342.x	United States	Survey	To examine women's perceptions of maternity care within the military hospital in reference to decision-making, trust and confidence in health care providers, and treatment and to identify aspects of childbirth that women thought were important when recommending patients to military hospitals.	The Department of Defence Inpatient Childbirth Survey was mailed to a sample of women that had received maternity care at a military hospital between dates of July 1 and September 30, 2001. Inclusion criteria included ages 18-44 years old, normal delivery and discharged to home. Exclusion criteria were psychiatric and substance abuse diagnoses, abortion, stillbirth, length of stay less than one d…	The survey was mailed to a sample of 6,650 eligible randomly selected women. 2,399 were completed, of those 2,124 were included after exclusion criteria were applied. Overall, military hospitals performed significanty lower than the Picker national average in most domains and women's evaluation of obstetric care. Less than half of women would recommend others to military hospitals for care.	Women who were treated with respect, were involved in decision-making, and who trusted the health care professionals were more likely to recommend military hospitals to others. In order to retain obstetric patients in military hospitials, a multi-disciplinary approach is necessary and a patient-centered program should be created. Implementing these changes can help maintain maternity care and med…
Women's Perceptions of Living a Traumatic Childbirth Experience and Factors Related to a Birth Experience.	Rodriguez-Almagro J; Hernandez-Martinez A; Rodriguez-Almagro D; Quiros-Garcia JM; Martinez-Galiano JM; Gomez-Salgado J	2019	Int J Environ Res Public Health	10.3390/ijerph16091654	Spain	Interview	To explore women's perceptions of experiencing a traumatic childbirth and factors related to it.	Semi-structured interviews were conducted with 32 women. Recordings were transcribed and analyzed using thematic analysis.	Thematic analysis revealed 5 major themes named birth plan compliance, obstetric problems, mother-infant bond, emotional wounds, and perinatal experiences. Additionally, 13 sub-themes were identified. Most participants mentioned feeling uninformed, disrespected, lacking support, loneliness, and depression.	Results indicate a need for policy and training to improve childbirth experiences.
Bearing witness: United States and Canadian maternity support workers' observations of disrespectful care in childbirth.	Morton CH; Henley MM; Seacrist M; Roth LM	2018	Birth	10.1111/birt.12373	United States & Canada	Survey	This study was looking to compare doulas' and labory and delivery nurses' observations of mistreatment during childbrithi n the US and Canada.	Data from the Maternity Support Survey (2012-2013) was used to compare doulas' and nurses' witnessed disrespectful care across the domains of verbal abuse, stigma and discrimination, and failure to meet professional standards.	Three of the six domains were reported by doulas and nurses as rarely or never witnessed. Failure to obtain informed consent was witnessed often, and verbal abuse/stigma and discrimination were also witnessed.	Although the some aspects of disrespectful care were not often witnessed, the events that were witnessed were associated with an increased likelihood of doulas and nurses leaving their positions, speaking to provider retention.
Respectful and disrespectful care in the Czech Republic: an online survey.	Begley C; Sedlicka N; Daly D	2018	Reprod Health	10.1186/s12978-018-0648-7	Czech	Interview	This study's goal was to analyze the views and perceptions of maternity care givers (mainly midwives and doulas) on potentially disrespectful interventions in the Czech Republic.	Qualitative surveys conducted with a group of midwives/doulas working in CR who had attended at least one workshop on promoting normal birth. Women were asked specific questions that were then followed by free comment text boxes.	Many of the respondants did not know their hospitals rates for mode of birth and induction of labor. 6% of respondants states wying the woman's legs up in stirrups occurred frequently; 29% stated shaving the perineum occurred frequently. 47% of respondants said pulling hard on the baby's head without waiting for the next contraction happened frequently in the hospital, compared to only 5% of resp…	This study reveals practices in the Czech Republic that are non-consenual and abusive and nature, and are often not evidence based.
Percepción del cuidado durante la transición a la maternidad en un grupo de mujeres con embarazo y parto de alto riesgo en Puerto Rico.	Rivera-Meléndez, Angeliz Jamilet; Díaz-Ramos, Noemy	2020	Nure Investigación	N/A	Puerto Rico	Interview	This study was intended to explore the perception of care during childbirth using the experiences of women with high-risk pregnancy and childbirth in a clinic in the metropolitan area of Puerto Rico.	Semi-structured interviews were conducted with 8 women at their post-partum appointment.	Three themes: 1) perception of received care, 2) experience of provided care and 3) experienced feelings. For participants, excessive time, exclusion in decision making, being alone in the delivery room (among others) were expected and even accepted/normalized actions.	Healthcare professionals should approach each woman's childbirthing experience as a unique and new situation
Regard des intervenantes communautaires en périnatalité sur des expériences observées de violence obstétricale.	Bergeron, Manon; Lévesque, Sylvie; Beauchemin-Roy, Sarah; Fontaine, Lorraine	2019	Canadian Journal of Community Mental Health	10.7870/cjcmh-2019-019	Canada	Focus Groups	This study aims to document a group of doula's perceptions of obstetric violence that they witness in Quebec, Canada	A group of doulas (Birth-Renaissance Regroupement) participated in 8 focus groups. The interview guide addressed the perceptions of the workers in the face of situations of distress, suffering or violence observed in their practices, as well as the difficulties they faced in these situations. An emerging coding grid was selected in order to organize the material; paragraphs and larger groups of w…	Three central themes emerge from the analysis: 1) the representations of caregivers facing experiences of distress, suffering or violence; 2) the difficulties encountered by the workers; and 3) the empowerment of women.	This study adds to the growing list of documentation regarding normalized obstetric violence
