# Supplementary material for: Approaches and geographical locations of respectful maternity care research: A scoping review
Source: PLoS One. 2023 Aug 24;18(8):e0290434. doi: 10.1371/journal.pone.0290434 (PMC10449213; doi:10.1371/journal.pone.0290434)
Supplement: S2 Table — (XLSX) [file pone.0290434.s004.xlsx]

## Sheet: Data Extraction
TITLE	AUTHORS	YEAR	JOURNAL	DOI	COUNTRY	STUDY TYPE	Neglect/Abandonment	Lack of privacy/confidentiality	Lack of informed consent	Verbal mistreatment	Physical mistreatment	Emotional mistreatment	Mistreatment during physical exam procedures	Health systems constraints	Stigma and discrimination	Who performed the mistreatment	QI projects: interventions implemented	QI projects: were interventions successful?
Midwifery practice and maternity services: A multisite descriptive study in Latin America and the Caribbean	Binfa L; Pantoja L; Ortiz J; et al	2016	N/A	N/A	Argentina, Brazil, Chile, Dominican Republic, Peru, Uraguay	Interview						Yes - In peru (not HIC) only 22% of women had a companion of choice. 1/4 mothers reported their general well-being as poor.		In chile and peru, 50% of women receive episiotomies even though routine episiotomies is not supported by evidence.		Midwifes
Measuring client experiences in maternity care under change: development of a questionnaire based on the WHO Responsiveness model.	Scheerhagen M; van Stel HF; Birnie E; Franx A; Bonsel GJ	2015	PLoS One	10.1371/journal.pone.0117031	Netherlands	Tool Development
Left powerless: A qualitative social media content analysis of the Dutch #breakthesilence campaign on negative and traumatic experiences of labour and birth.	van der Pijl MSG; Hollander MH; van der Linden T; Verweij R; Holten L; Kingma E; de Jonge A; Verhoeven CJM	2020	PLoS One	10.1371/journal.pone.0233114	Netherlands	Other	Yes - 84 stories	Yes - 139 stories involved lack of consent and confidentiality (Numbers overlap between consent and confidentiality)	Yes - 139 stories involved lack of consent and confidentiality (Numbers overlap between consent and confidentiality). Quotes: 1. "During my super-smooth second birth, the resident suddenly appeared, and said: ‘‘I will do an epi during the next contraction”. “Consultation? Nought. Zero consultation took place." 2.)Without consultation, consent, or even letting me know, they cut me open	Yes - 70 stories. 41 involved harsh language. 29 involved threats and blaming	Yes - 50 stories. 41 involved use of force. 9 involved physical restraint. Quotes: 1. "I was involuntarily catheterized during birth. I yelled NO. According to the nurse, this is ‘how it is done’. Two people were holding down my legs" 2.) She used full force on my abdomen. . . she was pushing so heavily. . . I experienced so much pain. . . I closed my eyes and thought: I am not going to survive"		Yes - 95 stories	Yes - 63 stories. 22 involved lack of resources. 4 involved lack of policies. 37 involved facility culture	Yes - 7 stories included discrimination based on sociodemographic characteristics	Obstetricians, midwifes, nurses
Widening the trauma discourse: the link between childbirth and experiences of abuse	Thomson G; Downe S	2009	N/A	N/A	United Kingdom	Interview	Yes - Women described disconnect between themselves and staff. They felt as though they were barely acknowledged by staff		Yes - women described lack of choice, understanding and involvement in decision making; ‘I knew I wasn’t soft, I knew that this wasn’t going to take three days [...] but they wont listen to you’	Yes - women described their traumatic childbirth as "degrading"	Yes - women described being abused during childbirth: ‘it was like being tortured because I was led on a bed screaming, . . . begging, really really begging for it [Syntocin drip] to be turned off, and she [midwife] were just turning it up all the time’ (Janet, caesarean delivery). ‘Don’t feel I gave birth and had a baby on that day I just felt I went into a room and was just assaulted’ (Clare, v…	Yes - Women described experiences that felt like being tortured, abused and/or assaulted. Pain, fear and anxiety was exacerbated by traumatic birth experience	Yes - the study discussed women agreeing to procedures they didn't want because they thought it would make the experience easier: ‘I had no option but to go with what was happening, because I didn’t really know what was happening and I didn’t have the strength to do anything about it’ (Diane, forceps delivery).	Yes - women reported lack of continuity of care		Health professionals
Immigrant women's views about care during labor and birth: an Australian study of Vietnamese, Turkish, and Filipino women.	Small R; Yelland J; Lumley J; Brown S; Liamputtong P	2002	Birth	10.1046/j.1523-536x.2002.00201.x	Australia	Interview	Yes- Women reported be left alone by nurses		Yes- being induced even though she did not want to be.	Yes - Women reported being screamed at.			Yes - Women reported continuous vaginal exams.	Yes - lack of translators for women who did not speak english	Yes - One women reported a nurse making comments about Turkish women "Bloody turks"	Nurses, Doctors
"To be taken seriously" : women's reflections on how migration and resettlement experiences influence their healthcare needs during childbearing in Sweden.	Robertson EK	2015	Sex Reprod Healthc	10.1016/j.srhc.2014.09.002	Sweden	Focus Group, Interview	Yes - Women reported being refused entry for healthcare. One women reported that medical personnel once persuaded her to go home and she suffered a miscarriage with heavy bleeding in her bathroom.					Yes - . "They stated that being treated like they were children or legally incompetent made them feel stupid and doubt their capabilities." Women also reported they felt that the personnel sometimes insinuated that they were just there to get on sick leave.			Yes - women described being treated with distrust and prejudice. "Romani women are very discriminated against, in all situations. . .really they are.”	Medical personnel
Is there respectful maternity care in Poland? Women's views about care during labor and birth.	Baranowska B; Doroszewska A; Kubicka-Kraszy≈Ñska U; Pietrusiewicz J; Adamska-Sala I; Kajdy A; Sys D; Tataj-Puzyna U; BƒÖczek G; Crowther S	2019	BMC Pregnancy Childbirth	10.1186/s12884-019-2675-y	Poland	Survey	Yes- 17.1% reported "not answering questions/ignoring"	Yes- 19.3% reported "some activities were done without respect for intimacy" including interviewing/performing tests in the presence of 3rd parties(67.8%), leaving the door open (61.2%), too many people during exams or interviews (56.6%), too many students present during examinations (18.7%), and conversations in presence of other women or their family members (12%), 46.1% reported not giving con…	Yes- 4.3% were not consented for enema, 12.4% were not consented for newborn vaccination, 17.4% were not consented for shaving of pubic hair, 27.3% were not consented for newborn examination, 27.1% were not consented for induction of delivery, 29.1% were not consented for administration of an oxytocin drip, 30.5% were not consented for episiotomy, 32.9% were not consented for vaginal examination,…	Yes- 24.4% reported inappropriate comments, 20.3% reported nonchalant treatment, 17.1% reported not answering questions/ignoring, 15.6% reported raising voice, shouting, disrespectful expressions, 10.1% reported mocking. 6.8% reported insulting, 4.9% reported blackmailing with child's health/woman's health	Yes- 2.8% reported staff forcing legs apart when pushing, 0.8% reported staff tied legs to delivery bed, 0.5% reported staff poking them	Yes- 16.6% reported no support in dealing with depressed mood.	Yes- 32.9% were not consented for vaginal examination, 71.8% reported physical exams were not perfomed gently		Yes- 8.8% reported feeling discriminated or stigmatized, 45% felt discriminated by the way staff spoke to them	not specific: "Hospital Staff"
Competencies for respectful maternity care: Identifying those most important to midwives worldwide.	Butler MM; Fullerton J; Aman C	2020	Birth	10.1111/birt.12481	Africa, North America, Central America, South America, Europe, Asia	Survey
Patient-reported Communication Quality and Perceived Discrimination in Maternity Care.	Attanasio L; Kozhimannil KB	2015	Med Care	10.1097/MLR.0000000000000411	United States	Survey				Yes- 65% of respondents reported some barriers to open discussion including using medical words they did not understand, not answering questions to their satisfaction, and not encouraging talking about all their health questions or concerns.		Yes			Yes- 19-21% of minoritized racial/ethnic women reported poor treatment due to race, language, culture or insurance. 13% of white women reported insurance-based discrimination.	Obstetricians (78.4%), the rest unspecified
Women's experience of induction of labor: a mixed methods study.	Henderson J; Redshaw M	2013	Acta Obstet Gynecol Scand	10.1111/aogs.12211	United Kingdom	Survey	Yes- free responses included themes of staff shortages and labor progress not being recognized. "I was kept in for two days before being induced due to lack of staff". "left like a wounded animal alone and in agony for over 30 hours".	Yes- "I was in the pre-labor ward for much of my labor, I had no privacy and was unable to move when the pain was really bad".	Yes- "I was not offered any choice about an induced labor nor was I offered any choice or explanation about why the induction process was so rushed"		Yes- "I was left alone, monitored in a position that was uncomfortable. The only painkiller I was offered was paracetamol."	Yes- "there was a complete disregard for my well-being." "I was all alone worried out of my mind for Fri, Sat and Sun."	Yes- free response themes included "rough" and "unplesant" once the induction was started	Yes- "Sadly, it started badly with being turned awat at the hospital to be induced because there were no beds. This was obviously distressing as I was 42 weeks." "I was kept in for two days before being induced due to lack of staff".		Obstetricians, midwives, hospital staff
Factors Associated With a Positive Birth Experience: An Exploration of Swedish Women's Experiences.	Hildingsson, Ingegerd; Johansson, Margareta; Karlstr√∂m, Annika; Fenwick, Jennifer	2013	International Journal of Childbirth	10.1891/2156-5287.3.3.153	Sweden	Survey	Yes- 46.1% of 2 months postpartum and 41.5% of 1 year postpartum women that had a less than very positive birth experience reported not strongly agreeing they recieved sufficient medical care. 46.5% of 2 months postpartum and 46.7% of 1 year postpartum women that had a less than very positive birth experience reported not strongly agreeing the midwife was present in the room as much as they wante…		Yes- 68.6% of 2 months postpartum and 67.2% of 1 year postpartum women that had a less than very positive birth experience reported not strongly agreeing they were involved in decision making.			Yes- 53.7% of 2 months postpartum and 52.3% of 1 year postpartum women that had a less than very positive birth experience reported not strongly agreeing they got enough support from their midwife.				Midwives
Childbearing women's perceptions of nursing care that promotes dignity.	Matthews R; Callister LC	2004	JOGNN: Journal of Obstetric, Gynecologic & Neonatal Nursing	10.1177/0884217504266896	United States	Interview
Gaining insight into how women conceptualize satisfaction: Western Australian women's perception of their maternity care experiences.	Lewis L; Hauck YL; Ronchi F; Crichton C; Waller L	2016	BMC Pregnancy Childbirth	10.1186/s12884-015-0759-x	Australia	interview	Yes - one quote included being forgotten about after asking for assistance. ‘on one occasion and some others the midwife left to get something and we were forgotten about’		Yes - article included "did not know why" as a theme for dissatisfaction and not knowing why something was happening lead to increased anxiety for participants. QUOTES: ‘I had wanted a natural [birth] but was told I needed a caesarean with not great explanation as to why other options were not being tried’ ‘I needed an emergency caesarean they did not inform or ask me, no idea why....no one was s…	Yes - patients described being "handeled incorrectly" which included shouting and being threatened to control their actions. QUOTES: ‘I went into my own zone to cope...I could feel what they were doing....I remember I felt like I was going to die. The theatre nurse saying “If you behave like that I cannot help you"' ‘surgeon was shouting and panicky-that worried me’				Yes - being rushed out of the hospital made patients feel dissatisfied with care. QUOTES: ‘so disappointed with the care on the ward I begged to be discharged as I firmly believe care at home would be better’ ‘a vaginal birth and I know the general policy is 24 hour [discharge] but as a first time mum we sort of got home and didn’t know’ [how to care for the baby]		Midwives & Obstetricians
Patient-led decision making: Measuring autonomy and respect in Canadian maternity care.	Vedam S; Stoll K; McRae DN; Korchinski M; Velasquez R; Wang J; Partridge S; McRae L; Martin RE; Jolicoeur G	2019	Patient Educ Couns	10.1016/j.pec.2018.10.023	Canada	Survey			Yes - patients reported holding back questions about their care because the provider felt rushed or they didn't agree with the care they were receiving or they were worried about being difficult; further "1 in 7 felt pressure from a healthcare provider to be induced, and 1 in 10 reported feeling pressured into a Cesarean section."						Yes - 2511 women reported they were treated poorly because of their race/ethnicity	Obstetricians, midwives & family practioners
Comparison of primiparas' perceptions of vaginal and cesarean births.	Marut JS; Mercer RT	1979	Nurs Res	N/A	United States	Survey, Interview						Yes - women who were not allowed to have a support person in the operating room during cesarean section were more likely to have a negative perception of birth			Yes - women who underwent cesarean section felt like their birth was "abnormal" and "not natural" which made them feel stigmatized by nurses and other caregivers	Nurses & obstetricians
The magnitude of the problem of obstetric violence and its associated factors: A cross-sectional study	Mart√≠nez-Galiano, J.M.; Martinez-Vazquez, S.; Rodr√≠guez-Almagro, J.; Hern√°ndez-Martinez, A.	2020	Women and Birth	10.1016/j.wombi.2020.10.002	Spain	Survey				Yes - 25.1% of women experienced verbal violence	Yes - 54.5% experienced physical violence, the most reported being repeated vaginal examinations performed by multiple providers which made mothers feel scared, vulnerable, and guilty.	Yes - 36.7% experience psycho-affective violence which was defined as: "preventing companion- ship, preventing contact with the newborn before being trans- ferred, feeling of not collaborating, vulnerability, guilt, and insecurity transmitted to the woman."	Yes - the most reported physical violence that mothers experienced was vaginal examinations performed by multiple providers which made mothers feel scared, vulnerable, and guilty.			Obstetricians
Dignity and respect during pregnancy and childbirth: a survey of the experience of disabled women.	Hall J; Hundley V; Collins B; Ireland J	2018	BMC Pregnancy Childbirth	10.1186/s12884-018-1950-7	United Kingdom	Survey		Yes - 22% felt their privacy was not respected				Yes - a majority of women felt that their needs were not met regarding their disability and childbirth		Yes-67% did not believe reasonable adjustments or accommodations were made for their disability	Yes - 25% of respondents felt that they were treated less favorably because of their disability	Midwives, nurses, obstetricians
An observational study to explore the power and effect of the labor ward culture on consent to intrapartum procedures	Marshall JE; Fraser DM; Baker PN	2011	N/A	N/A	United Kingdom	Interview, Direct Labor Observation			Yes - the study mainly focused on women not being able to fully make their own decisions during the intrapartum period, including epidural placement, positioning, and communication.				Yes - the study discussed procedures that the providers "needed to do" without explanation or option given to the mother. Providers used terms like "what we will do is..." and "what I need to do..." which implies that the mother does not have a choice in the matter."	Yes - both midwives and mothers felt constrained by "hospital policy" when a procedure was supposed to be done based on policy but that took away provider autonomy and the decision making of the mother		Midwives
A Secondary Analysis of Mistreatment of Women During Childbirth in Health Care Facilities.	Beck CT	2018	J Obstet Gynecol Neonatal Nurs	10.1016/j.jogn.2016.08.015	United Kingdom, New Zeland, Australia, United States	Other	Yes - in the Failure to Meet Professional Standards of Care (which was the most cited category) neglect/abandonment was the most reported complaint. Quotes included: "Tonight I’m crying about the pain of being abandoned by my midwife. I need to see her because I’m scared. I need her because I’m terrified of getting the epidural. I don’t want to go through it alone but now I have to." AND “The ble…		Yes - lack of informed consent was also included under the Failure to Meet Professional Standards of Care category, and was reported multiple times in this study. Quotes: "...There seemed to be a stream of men doing painful internal exams without asking my permission."	Yes - participants shared stories of feeling made fun of and laughed at, while others were snapped at, spoken to with harsh language, and threatened. Quotes: "...I felt the pressure to perform and push and was really despondent when the doctor continued to yell at me to do better." "...And I saw someone dangling my baby around as everyone laughed making fun of my baby.” "...all I saw was him sayi…	Yes - physical mistreatment was described by multiple women through the following quotes: “The midwife slapped my leg and said, ‘Shut up your bloody yelling and put your energy into pushing!’” "I still have nightmares about the delivery doctor as a barbaric rapist and I wake up crying. To me he played a major part in violating my body.” (this was included under physical abuse category instead of …		Yes - women described feeling violated through exam maneuvers that were preformed by individuals who did not ask their permission (this was also included under the physical abuse category); quotes included: "they had me in all kinds of positions (including all fours) to hear the heartbeat with a stethoscope, and about 20 male students came in the room without my permission. All I heard them sayin…	Yes - this was the least reported category, described by 3 participants. "Lying in recovery and asking why the curtain behind me was open and could it be closed as it was open to the outside world and all could see in! This was a shocking oversight for me. Now I felt exposed to the outside world!” Some of the reports included the cleanliness of the healthcare institution, “I slipped on some- one …	Yes - one participant described this complaint in the recount of her birth as a Jehovah's Witness: "I was tortured, traumatized, and my son’s life endangered and my body damaged permanently and I don’t even warrant an apology. I know the reason I was refused a cesarean. My rights were infringed because I did not want a blood transfusion.”	Midwives, nurses, obstetricians
Exploration of the experiences of young mothers seeking and accessing health services	Robb, Y.; McInery, D.; Hollins Martin, C.J.	2013	Journal of Reproductive and Infant Psychology	10.1080/02646838.2013.832181	United Kingdom	Interview	Yes								Yes	Midwives
Dignity in childbirth. The Dignity Survey 2013: women's and midwives' experiences of UK maternity care	Birthrights	2013	N/A	N/A	United Kingdom	Survey, Interview			Yes - 21% of those who had a vaginal delivery, 26% who had an instrumental birth, and 25% who had a c-section reported they weren't given adequate information about the choices available to them for their birth. 12% reported they had not given consent to examinations or procedures.							Midwives and obstetricians
Women's descriptions of childbirth trauma relating to care provider actions and interactions.	Reed R; Sharman R; Inglis C	2017	BMC Pregnancy Childbirth	10.1186/s12884-016-1197-0	Australia and Oceania, North America, Europe, South America, Asia, South Africa, the Middle East	Survey			Yes	Yes	Yes	Yes	Yes			Obstetricians, nurses
Interventions in labour and birth and satisfaction with care: The Canadian Maternity Experiences Survey Findings	Chalmers, B.E.; Dzakpasu, S.	2015	Journal of Reproductive and Infant Psychology	10.1080/02646838.2015.1042964	Canada	Survey, Interview							Yes			Obstetricians
Satisfaction with obstetric care in a population of low-educated native Dutch and non-western minority women. Focus group research.	Peters IA; Posthumus AG; Steegers EAP; Denkta≈ü S	2019	PLoS One	10.1371/journal.pone.0210506	Netherlands	Focus Group	Yes- reports of "loneliness" during labor, needs not taken seriously	Yes-reports of lack of privacy in the delivery room	Yes- reports of lack of communication that was understable throughout the phases of labor and medical interventions	Yes-"When I was in labour, my water broke and then an intern or doctor came in. She said it was disgusting. That was bad of her, it was painful, I was really grieved because I could not help it. I was afraid to say anything, it was too painful and too shameful and then you do not say something like that.”; reports of women feeling caregivers were agitated with them or family members		Yes- reports of caregivers not listening to mothers, "I am experienced at giving birth, because I already have two children and I felt that the baby was coming. There was an intern next to me and she said over and over again: “It is not even ten o’clock, the baby is not coming”. Then I said to her: “I have not made a specific appointment with the baby; the baby is coming now!” The baby wants to c…	Yes- reports of frequent physical exams with many different caretakers	Yes- reports of long waiting times to receive care, inconsistency in care, changing health care professionals due to changing shifts.	Yes- reports of women of non-western backgrounds feeling healthcare workers becoming agitated with family members	Nurses, physicians
The Mothers on Respect (MOR) index: measuring quality, safety, and human rights in childbirth.	Vedam S; Stoll K; Rubashkin N; Martin K; Miller-Vedam Z; Hayes-Klein H; Jolicoeur G	2017	SSM Popul Health	10.1016/j.ssmph.2017.01.005	Canada	Tool Development
432 Somali women's birth experiences in Canada after earlier female genital mutilation	Chalmers B; Hashi KO	2001	N/A	N/A	Canada	Interview		Yes-66.9% reported their doctor exposed their perineal area unnecessarily during labor	Yes-79.9% reported no discussion of possible procedures or options before delivery, 46.7% reported no discussion of pain management options before delviery. 35.5 reported no discussion of possible cesarean	Yes-87.5% reported hurtful comments.		Yes - 55.5% being regarded with disgust. Women felt nurses regarded them as lazy.	Yes-20.1% reported being touched roughly during delivery. 39.8% reported being touched roughly during prenatal exam	Yes-53.3% thought their doctor was either unable or not really able to care for them	Yes-57.4% felt no respect for their cultural practice	Physicians, nurses
Fear of childbirth: mothers' experiences of team-midwifery care -- a follow-up study.	Lyberg A; Severinsson E	2010	Journal of Nursing Management (John Wiley & Sons, Inc.)	10.1111/j.1365-2834.2010.01103.x	Norway	Quality Improvement											Team midwifery care model during pregnancy, childbirth, and postnatal period. This team midwifery care model involved four experienced midwives who attended to a mother's needs throughout pregnancy.	Interview & direct labor Observation
2015 survey of women's experiences of maternity care : statistical release	Care Quality Commission	2015	N/A	N/A	United Kingdom	Survey	Yes-14% of respondents stated they were left alone during early labor, 9% during later stages, 2% during birth, and 8% shortly after birth. These were all times when respondents were worried.		Yes- 13% felt that at the start of labor they were not given appropriate advice and support when they contacted a midwife or the hospital; 9% felt they could sometimes understand and 1% felt thet could not understand when caregivers spoke to them; 25% felt they wer not always involved in decisions about their care during labor and birth			Yes-18% reported their concerns were not always taken seriously, 11% said sometimes they wer treated with respect and dignity, 2% said they were not treated with respect and dignity		Yes- 36% stated their partner or someone close to them were not able to stay with them as much as they wanted		healthcare providers
Decision making in laboring women: ethical issues for perinatal nurses.	Carlton T; Callister LC; Stoneman E	2005	Journal of Perinatal & Neonatal Nursing	10.1097/00005237-200504000-00011	United States	Interview	Yes- some described nurses not being present and not providing nonpharmaceutical methods of pain management to avoid an epidural					Yes- some felt the nurse did not provide enough support and encouragement, were not neutral in their opinions on epidurals, and “The nurse told me that Iwas not going to be able to do it without an epidural.Tha was like the first crack inmy confidence.”				Nurses
You can drop dead': midwives bullying women.	Dietsch E; Shackleton P; Davies C; McLeod M; Alston M	2010	Women Birth	10.1016/j.wombi.2009.07.002	Australia	Interview				Yes - several instances of midwives shouting at women "And then that woman [midwife] walked over, and they were sort of half behind that pillar and I was walking down the corridor and this woman was in her face, screaming at her. She was saying, ‘Did you feed, did you bath the baby? I don’t believe you. You’re lying to me. Did you bath the baby?’ And she was screaming at her. And I got closer, an…		Yes - midwives accusing women of not bonding with their children "Sat up, night and day, sitting in the chair next to the baby...[the midwife said] 'Don't you care about your baby?' and 'I'm going to tell the doctor about...' ...Threatening...all the time. Just filthy, filthy attitude (Jemma)." "I'm saying, ‘When can [Jemma] go home? When can she go home?’ And they said, ‘Well, when she proves th…			Yes - 4/5 women who described bullying were Aboriginal	Midwives
Weight stigma in maternity care: women's experiences and care providers' attitudes.	Mulherin K; Miller YD; Barlow FK; Diedrichs PC; Thompson R	2013	BMC Pregnancy Childbirth	10.1186/1471-2393-13-19	Australia	survey									yes - stigma from providers against overweight and obese pregnant women based on pre-pregnancy BMI; participants who read about normal-weight pregnant woman (M=5.54) had signficantly more positive perceptions of the patient's self management and health than those who read about an overweight (M=4.69) or obese pregnant woman (M=4.01); significant coeffecient between overweight vs obese BMI indicat…	midwifery and medical students
The Giving Voice to Mothers study: inequity and mistreatment during pregnancy and childbirth in the United States.	Vedam S; Stoll K; Taiwo TK; Rubashkin N; Cheyney M; Strauss N; McLemore M; Cadena M; Nethery E; Rushton E; Schummers L; Declercq E	2019	Reprod Health	10.1186/s12978-019-0729-2	United States	Survey	yes - 7.8% report health care providers ignoring women, refusing their request for help or failing to respond to requests for help in a reasonable amount of time	yes - 5.5% reported violations of physical privacy (being uncovered or having people in delivery room without your consent), 1.2% reported private or personal information was shared without consent	Yes - "The amount of times I felt coerced into decisions, or was mocked or rushed" "The forced episiotomy"	yes - 8.5% being shouted at or scolded by a health care provider	yes -1.3% experienced physical abuse (incl. aggressive physical contact, inappropriate sexual conduct, refusal to provide anesthesia for episiotomy, etc.)	Yes - "I was told I was hurting my children and being selfish because I wanted a vaginal delivery"	yes -1.3% experienced physical abuse (incl. aggressive physical contact, inappropriate sexual conduct, refusal to provide anesthesia for episiotomy, etc.)		17.3% reported any type mistreatment, higher rates among WOC - 32.8% of indigenous women reported at least 1 form of mistreatment, 25.0% of Hispanic women, 22.5% of Black women; White women 14.1%	healthcare providers
Uncovered and disrespected. A qualitative study of Jordanian women's experience of privacy in birth.	Hussein, Suha Abed Almajeed Abdallah; Dahlen, Hannah G.; Ogunsiji, Olayide; Schmied, Virginia	2020	Women & Birth	10.1016/j.wombi.2019.10.006	Jordan/Australia	Interview		yes - an overall of privacy is described during the interviews with women frequently stating "there is no privacy," that they were "laying there for everyone to see," "not even covered with a sheet"; women also describe a lack of continuity in providers so that women had to have different healthcare providers perform vaginal exams which caused a great deal of discomfort; in addition women describ…		yes - women describe being powerless and not able to maintain their privacy and being shouted at "They did not give me a chance to say no (to the medical students), even if I did they would scream at me. I would not dare to even talk”			Yes- Pts felt uncomfortable being examined by multiple different professionals it was "it is embarrassing and makes you very uncomfortable"	yes - public hospitals in Jordan being limited in terms of private rooms forcing pregnant women to deliver in shared rooms with little privacy		physicians, medical students, midwives
Lifelong significance of disempowering experiences in prenatal and maternity care: interviews with elderly Swedish women.	Forss√©n AS	2012	Qual Health Res	10.1177/1049732312449212	Sweden	Interview	yes - a women describes being dismissed during labor, “Please don’t leave me,” I said. “I can feel that the child will arrive any minute.” “No, nothing will happen yet,” the midwife said. “But I know it will, I have had bearing-down contractions all the way here,” I told her. Elna was left alone on a stretcher but managed to get help at the last minute: “She [the midwife] managed to put on only o…			yes - women report being reprimanded for not seeking prenatal care before delivery, "The midwife rebuked her, “‘Well,’ the midwife said, ‘things nearly went completely wrong this time. Now you can see how badly things can go when you haven’t had the checks.’ So there she gave me that!”		yes - a woman is blamed for the death of her child by a physician and midwife, "“The midwife and the doctor were angry with me: ‘How could you do such a thing, Mrs. Johansson?’ they said. And I started asking myself the same thing: How could I?—But I didn’t know it was dangerous!”	yes - women describe undergoing episiotomy without painkillers, “Can’t I have a painkilling injection?” “No, for someone who’s just had a baby very easily, this is nothing,” said the doctor. But I thought afterwards that this was the worst thing. Just lying there, holding tight to the edge of the bed, and letting them sew."			physicians, midwives
Women's experiences with vaginal examinations during labor in the Netherlands.	de Klerk HW; Boere E; van Lunsen RH; Bakker JJH	2018	J Psychosom Obstet Gynaecol	10.1080/0167482X.2017.1291623	Netherlands	Survey							yes - 35.2% of women reported a negative experience with VE during labor; the number of VE's during labor and the number of providers performing VE's during labor increased the risk of reporting negative experience with VE			community midwives, clinical midwives and gynecologists
Women's experience of agency and respect in maternity care by type of insurance in California.	Declercq E; Sakala C; Belanoff C	2020	PLoS One	10.1371/journal.pone.0235262	United States	Survey								Yes, 25.6% of women with Medicaid said they did not have a choice for their provider for pregnancy and birth.	Yes - , women with Medi-Cal were far more likely to report being treated unfairly because of their race/ethnicity, aOR = 2.84, 95% C.I. (1.44, 5.59), language spoken, aOR = 3.08, 95% C.I. (1.48, 6.45) and, especially, their insurance status, aOR = 12.74, 95% C.I. (4.99, 32.52)	Physicians
The Birth Dignity Survey shows women do not have the births they want	O'Keeffe E	2017	N/A	N/A	Australia	Survey			Yes - 11% of women did not consider that they had consented to medical procedures, and 17% of women who had instrumental births said they had not consented to the procedure							Physicians
Birth trauma: in the eye of the beholder.	Beck CT	2004	Nurs Res	10.1097/00006199-200401000-00005	New Zealand, United States, Australia, United Kingdom	Other		Yes, one women described how over 20 students came into the room for an exam without her permission	Yes, an epidural was pleased without consent		Yes, one account of a traumatic delivery with forceps that was extremely invasive that the woman felt as though she has been raped.		Yes, a woman stated she was not able to maintain modesty during a cervical exam in front of many healthcare providers and felt violated.			Physicans, nurses
Factors related to a negative birth experience ‚Äì A mixed methods study.	Henriksen, Lena; Grimsrud, Elisabeth; Schei, Berit; Lukasse, Mirjam	2017	Midwifery	10.1016/j.midw.2017.05.004	Norway	Survey, Interview	Yes - one woman stated that she went sent home from the hospital because she was in an early stage of labor even though her last pregnancy resulted in a postpartum hemorrhage and felt abandoned.							Yes - many women felt they had poor follow up after a labor complication.		Providers, nurses
Ethical implications of obstetric care in Hungary: Results from the mother-centred pregnancy care survey	Szebik, I.; Sus√°nszky, √â.; Sz√°nt√≥, Z.; Sus√°nszky, A.; Rubashkin, N.	2018	European Journal of Mental Health	10.5708/EJMH.13.2018.1.5	Hungary	Survey
What Somali women say about giving birth in Canada	Chalmers B; Omer-Hashi K	2003	N/A	N/A	Canada	Interviews	Yes - 75.4% wanted more hlep with the baby	Yes - 25.8% wanted more privacy		Yes - 57.2% wanted more respectful treatment, quotes from some of the patients include "they refered to me as a barbaric women with low intelligence" and "I have never seen such ugly women's genitals"		Yes - "I was repeatidly told me mother was a child abuser" and "what a stupid fucking religion and culture"			Yes - 35% wanted more nonjudgemental care, 22% wanted care more appropriate for female genital mutilation patients, comments indluded "Adapt to a new lifestyle" and "You people are so barbaric"	Providers, nurses, hospital staff
Client-care provider interaction during labour and birth as experienced by women: Respect, communication, confidentiality and autonomy.	van der Pijl MSG; Kasperink M; Hollander MH; Verhoeven C; Kingma E; de Jonge A	2021	PLoS One	10.1371/journal.pone.0246697	Netherlands	Survey	Yes- 21% felt like their opinions were only taken into consideration most of the time	No - Majority (78.5%) said they always got privacy	No - 82.5% said that all of their questions were answered	No - 85.7% thought their providers were friendly		Yes - Women with higher education were less likely to experience respect than lower education				Providers
Listening to mothers in California: A population-based survey of women's childbearing experiences	Sakala C; Declercq ER; Turon JM; et al	2018	N/A	N/A	United States	Survey			No - 3/4 agreed that staff encourged them to make decisions	No - 9/10 reported that staff communicated well		No - 9/10 felt well supported by staff			Yes- Black and Asian language speaking women were more likely to experience rough handling than white or latina women	Providers, nurses, hospital staff
Assessment of the implementation of the model of integrated and humanized midwifery health services in Chile	Binfa L; Pantoja L; Ortiz J; et al	2016	N/A	N/A	Chile	Quality Improvement			Yes- quotes from women include "many procedures were perfomed without my consent"			Yes- quote includes "I felt like I was treated like an object,"				Providers, midwives	Yes - assessing a new model of care from three years prior	No
Information and power: Women of color's experiences interacting with health care providers in pregnancy and birth.	Altman MR; Oseguera T; McLemore MR; Kantrowitz-Gordon I; Franck LS; Lyndon A	2019	Soc Sci Med	10.1016/j.socscimed.2019.112491	United States	Interview	Yes - Women described not knowing what was going on and providers talking past them/to eachother other than to them. Women reported lack of information and biased or incomplete information.		Yes - quotes include "Participants perceived that information was packaged in such a way as to allow or hinder their ability to make decisions around their own care in pregnancy and birth." Patients reported information being "packaged" in a way to influence decision-making of patients.			Yes - women described situations in which providers said "I thought that you cared about your children. But if that's not the case, then feel free to go.”	Yes - one women described not being told what was happening and a provider examining her without saying anything	Yes - lack of continuity of care. Women reported fragmented care, which made it difficult to build a trusting relationship with providers	Yes - women felt discriminated against as people of color and wanted more black providers in the room. Additionally, women reported being treated differently based on education status. Quote: “[Providers think Black women are] uneducated I think probably. Yeah, definitely. I think that once they figure out that I've had some education they're just more friendly, more—they see me more, you know?	Providers, midwives
"They can't understand it": maternity health and care needs of immigrant Muslim women in St. John's, Newfoundland.	Reitmanova S; Gustafson DL	2008	Matern Child Health J	10.1007/s10995-007-0213-4	Canada	Interview	Yes- women described that they were not given proper teaching and guidance and often had to ask for it instead of being counseled. Additionally, ne women described that when she needed assitance, she found her nurses doing other things instead of helping her.		Yes - one women described not knowing what was going on with her and many providers doing various things without informing her that she had high blood pressure and toxins in her body.					Yes- women wanted female physicians due to their cultural beliefs, however sometimes there was not enough staff to provide female physicians	Yes- many women found that their cultural values were not being respected
Maternity health care: The experiences of Sub-Saharan African women in Sub-Saharan Africa and Australia.	Mohale H; Sweet L; Graham K	2017	Women Birth	10.1016/j.wombi.2016.11.011	Australia	Interview	Yes - data not reported, just general acknowledgment of this by an unspecified number of women who were interviewed			Yes - data not reported, just general acknowledgment of this by an unspecified number of women who were interviewed	Yes - data not reported, just general acknowledgment of this by an unspecified number of women who were interviewed			Yes - Long distance to facility, lack of resources, lack of transport		Providers, midwives
Examining obstetric interventions and respectful maternity care in Hungary: Do informal payments for continuity of care link to quality?	Rubashkin N; Baji P; Szebik I; Schmidt E; Vedam S	2021	Birth	10.1111/birt.12540	Hungary	Survey			Yes - higher in public care systems than in cases where women got to choose their providers (63.73% public care vs. 44.12% midwives vs. 41.01% physician)						Yes - unspecified data. see column on Lack of informed consent. Research team has reported these as just "disrepectful care" comparing public care systems and private care.	Providers
Experiences of women who planned birth in a birth centre compared to alternative planned places of birth. Results of the Dutch Birth Centre Study.	Hitzert M; Hermus MA; Scheerhagen M; Boesveld IC; Wiegers TA; van den Akker-van Marle ME; van Dommelen P; van der Pal-de Bruin KM; de Graaf JP	2016	Midwifery	10.1016/j.midw.2016.06.004	Netherlands	Survey		yes -37.5% avg between birthing centre & hospital	yes - 31% avg between birthing centre & hospital					Yes - women who gave birth in birthing centers had significantly better experiences than the women who planned to give birth in a hospital under supervision of an obstetrician. Dignity, autonomy, confidentiality are seen as factors.		Providers
What are women's experiences of maternity care in Ireland from a human rights perspective?	Murphy, Leah	2017	MIDIRS Midwifery Digest		Ireland	Survey		Yes - ‘If you have a health problem and you tell the HCW so that she can help you. But instead, she just talks to other people. […] So, later everyone knows that you have this disease because it is spread by the health worker’ (Participant, Mahaha Village).	Yes - Women also clearly indicated that when it comes to interventions that may be necessary to ensure a safe birth process, they need to be actively involved in decision-making. ‘If you don’t have any health problems [if you are conscious], then it is no good not to be informed. I have to decide whether to go or not, because I have to sign’ (Participant, Matale Village).	Yes - ‘They say: ‘We are not the one who have told you to get that pregnancy, shenzi [barbarian]. So push!! You only prefer for yourself to get pregnant, not for us.’ […] They are humiliating. You should not humiliate your fellow human being. You have to help her’ (Participant, Kitongo Village). ‘They say: ´Push! Push! It is your problem if you kill your child, it is your problem! Just push!” (Pa…		Yes - ‘It depends, if the health care provider comes and is just scolding you, you cannot say anything because you make it worse. But if she comes and advise you, do this and this, you can talk. Maybe then they can understand each other. But if someone comes with high voice and scolding you, you just keep quiet. You are just humiliated but you keep quiet’ (Participant, Matale Village).			Yes - ‘It is not humiliation because they are saving the life of the child and you are refusing. So, it is not humiliation. […] You are being told how to prepare for birth. During ANC visits you are being informed, you have to do this and this. And when you are giving birth, you are being instructed by the doctor, do this and this. […] But if you are being informed that much and yet you don’t fol…	Providers
Traumatic childbirth experiences: practice-based implications for maternity care professionals from the woman's perspective.	Koster D; Romijn C; Sakko E; Stam C; Steenhuis N; de Vries D; van Willigen I; Fontein-Kuipers Y	2020	Scand J Caring Sci	10.1111/scs.12786	Netherlands	Interview	Yes - A mal-adaptive response of women was that women felt emotionally distant, alienated and estranged from the childbirth event.	Yes - She [midwife] just did her thing, decided what to do and did it. It was shocking. I had no control. I did not consent. I had no power, no say in the matter. It felt as if somebody else controlled the birth and it sure wasn't me (…) There was no room for me [part.16].	Yes - All of sudden I got this injection after the baby was born, nobody had told me or asked me, they just did (…) afterwards it turned out to be synthetic Oxytocin, something I did not want (…) it was in my birth plan (…). I wanted the placenta to be born naturally, do it myself. It was important to me. I was overruled (…) Shocking, unbelievable… [part.34]	Yes - anecdotal paper with quotes of women directly. Dignity, autonomy, equality and security were factors.	Yes - Then she [midwife] said: I am going to cut you now. That came as a complete and utter shock to my system”, somebody deciding for me (…) she did not ask… she should have asked (...) I felt ignored, paternalized and numbed, she obviously did not understand how important it was to me [part.36]	Yes - anecdotal paper with quotes of women directly. Dignity, autonomy, equality and security were factors.	Yes - I wanted to have a natural birth really (…) She [midwife] wanted to rupture the membranes. She didn't say why. She ruptured the membranes, a wire was attached to the baby's head, I got a drip, a contraction monitor strapped to my stomach … it all happened so fast. I didn't want this, it was in my birth plan that I didn't want all of that (…) I let it happen (…), what else could I do? Protoc…			Providers
Jordanian women's experiences and constructions of labour and birth in different settings, over time and across generations: a qualitative study.	Hussein SAAA; Dahlen HG; Ogunsiji O; Schmied V	2020	BMC Pregnancy Childbirth	10.1186/s12884-020-03034-3	Jordan/Australia	Interview	Yes - “I felt the midwives gave the gas to me just so I keep busy with it and they can help others”.	Yes -“There are like six women in the same room, so no privacy” (RM 6); and another woman stated, “It was very easy for others to see me during labour and birth and that was very distressing for me”		Yes - When I told them to let my mum to come in with me in labour they said ‘go to private hospital if you want to let anyone to come in with you in labour’			Yes - Yes, every time there was someone different examining me. That’s the problem. It was annoying and frustrating, and it hurts a lot	Yes - I gave birth, there was no bed for me in the maternity ward, they put me in the corridor for two hours waiting for a bed in a private hospital, with people coming and going, and men also		Providers (public, private)
Assessment of provider competence and quality of maternal/newborn care in selected Latin American and Caribbean countries	Thompson JE; Land S; Camacho-Hubner AV; et al	2016	Pan American Journal of Public Health		Bolivia, Chile, Colombia, Guatemala, Guyana, Honduras, Panama, Peru	Direct Labor Observation		Yes - 91% of Midwives and OBs, 98% of Generalist physicians and OB residents did not maintain privacy & confidentiality	Yes- another one of the lowest rated quality of care indicators was providing information. Depending on the type of provider, 11-47% would give information.				Yes- only 73% of generalist physicians and OB residents washed hands before and after care, and only 80% of them used clean equipment.			midwives, OBs, generalist physicians, OB residents, other (medical students, RN, axillary nurses, students of nursing or midwifery)
Health Care Engagement and Follow-up After Perceived Discrimination in Maternity Care.	Attanasio L; Kozhimannil KB	2017	Med Care	10.1097/MLR.0000000000000773	United States	Survey									Yes - 24% of women reported some sort of perceived discrimination based on either race/ethnicity, insurance status, or difference of opinion about care with provider	Provider
The labor and birth experience of women with opioid use disorder: A qualitative study.	O'Rourke-Suchoff D; Sobel L; Holland E; Perkins R; Saia K; Bell S	2020	Women Birth	10.1016/j.wombi.2020.01.006	United States	Interview					Yes- Many women had concerns about pain management during labor and felt that their anesthesiologists and other healthcare providers did not have the knowledge to provide adequate pain control.				Yes - 6 of 9 participants reported feeling stigmatized, disrespected, or dismissed. "My first experience with the first nurse, I didn't feel very comfortable at all. I could tell that she was very judgemental, kind of- I felt like she was looking at me like I was a junkie."	Health providers (anesthesiologists, pediatric providers)
Childbearing in U.S. military hospitals: dimensions of care affecting women's perceptions of quality and satisfaction.	Harriott EM; Williams TV; Peterson MR	2005	Birth	10.1111/j.0730-7659.2005.00342.x	United States	Survey	yes - Measured using question of "courtesy and availabilty of staff". Average rate of problem events was 11.26%		Yes- When asked about information and education, there was a problem event rate of 23.9%. In regard to "having enough to say about treatment" there was a problem score of 44.26% and for "respect for patient preference" the problem score was 16.9%.		no; article mentions "physical comfort" but does not specify what that means	Yes - Asked questions regarding "emotional support." Problem score of 27.4%.				Provider (Unspecified)
Women's Perceptions of Living a Traumatic Childbirth Experience and Factors Related to a Birth Experience.	Rodriguez-Almagro J; Hernandez-Martinez A; Rodriguez-Almagro D; Quiros-Garcia JM; Martinez-Galiano JM; Gomez-Salgado J	2019	Int J Environ Res Public Health	10.3390/ijerph16091654	Spain	Interview		Yes - mentioned in sub-theme of "Healthcare staff not empathetic." Multiple women mentioned people entering and leaving the room without introduction and one state "the whole thing felt like a showroom for groups of students and I wasn't asked if I was OK with it"	Yes - Discussed under theme of "Birth Plan Compliance" and its sub-theme of feeling misinformed. Examples include "they did an epidural and rupture of membranes without my consent and without telling me what they were doing"	Yes - Referenced by multiple women when discussing theme of "Birth Plan Compliance." Women describe instances of being shouted at, demeaned, and facing judgement for their childbirth preferences.	Yes- "The gynacologist and nurse held me down without my consent to examine me. I felt a lot of pain and fear."	Yes- "I would like the care given to women giving birth in hospitals to be improved, they are treated like cattle. There's no empathy of any kind." Also, "It's a brutal experience and in some places human warmth is really lacking."	Yes - Mentioned under "Obstetric violence." Women describe multiple vaginal exams and many mentioned feeling violated during these procedures.		Yes- "I had to put up with comments from midwives, some gynacologists and other personnel criticising and judging my decision to give birth to my daughter naturally."	Gynecologists, nurses, midwives
Bearing witness: United States and Canadian maternity support workers' observations of disrespectful care in childbirth.	Morton CH; Henley MM; Seacrist M; Roth LM	2018	Birth	10.1111/birt.12373	United States & Canada	Survey			Yes- 65.4% of doulas and nurses reported witnessing a failure to obtain informed consent.	Yes - A third of doulas and nurses witnessed a care provider threaten the patient that her baby might die without a certain procedure. 11.3% and 8.3% of nurses and doulas reported witnessing use of racially or sexually demeaning language.					Yes - 21.7% reported witnessing women receive more procedures based on race or ethnicity.	Health providers (Unspecified)
Respectful and disrespectful care in the Czech Republic: an online survey.	Begley C; Sedlicka N; Daly D	2018	Reprod Health	10.1186/s12978-018-0648-7	Czech	Interview			Yes - 51% of respondants said clinicians in hospital would never ask the woman's permission to do the examination. Only 25% of said that clinicians would "always" as for permission to perform an amniotomy. 34% said clinicians never or almost never explained why they were receiving episiotomy or local anaesthetic	Yes - When women refused treatment/intervention, 37% of respondants described the caregiver's reaction as blackmailing, threatening, aggressive, etc. 29% said clinicials were argumentative and attempted to convince women to accept the intervention	Yes - 45% said "in about a quarter of all births" and 31% said "in about half of all births" when asked how oftern midwives or doctors pressed hard on a woman's abdomen to push the baby out	Yes - 16% of respondants said the women experienced "psychological pressure, fear, and coercion" that forced them to "resign, give up and give their permission to perform a procedure".				midwives/doctors
Percepción del cuidado durante la transición a la maternidad en un grupo de mujeres con embarazo y parto de alto riesgo en Puerto Rico.	Rivera-Meléndez, Angeliz Jamilet; Díaz-Ramos, Noemy	2020	Nure Investigación		Puerto Rico	Interview	Yes - patients reported long wait times for nursing that negatively impacted their experience. Being left alone increased anxiety and fear for their safety							yes - patients mentioned being frustrated that different residents/physicians were seeing them and that sometimes residents would be so busy that they wouldn't have time to read their chart and prepare for their case.	Yes - one patient mentioned feeling like the nursuing staff treated her differently after undergoing a c-section	nurses, residents, doctors
Regard des intervenantes communautaires en périnatalité sur des expériences observées de violence obstétricale.	Bergeron, Manon; Lévesque, Sylvie; Beauchemin-Roy, Sarah; Fontaine, Lorraine	2019	Canadian Journal of Community Mental Health	10.7870/cjcmh-2019-019	Canada	Focus Groups			Yes - "We see women arriving at childbirth who have never heard of the procedures that exist. So can you agree to something you don't even know? You don't know even what are the consequences of that. You are not really in a position and in a condition [to consent infull knowledge of the facts]. "	Yes - “They are jokes or comments a little bit innocent, but which tint a whole childbirth. I am thinking of a childbirth where the doctor settles down [...] to do a vaginal examination on the side and he says: “Am I in the right hole? It does not work". It's extremely violent, very disrespectful. "	Yes - focus groups mention episiotomies being performed unexpectedly and without pain medication, causing women to scream in pain.					doctors, nurses and midwives
