# Supplementary material for: Approaches and geographical locations of respectful maternity care research: A scoping review
Source: PLoS One. 2023 Aug 24;18(8):e0290434. doi: 10.1371/journal.pone.0290434 (PMC10449213; doi:10.1371/journal.pone.0290434)
Supplement: S3 Table — (XLSX) [file pone.0290434.s005.xlsx]

## Sheet: 1st Extraction
Title	Authors	Published Year	Journal	DOI	Location (Country)	Study Type
Traditional birth attendants' roles and homebirth choices in Ethiopia: A qualitative study.	Gurara M; Muyldermans K; Jacquemyn Y; Van Geertruyden JP; Draulans V	2020	Women Birth	10.1016/j.wombi.2019.09.004	Ethiopia	Interview
"They can't understand it": maternity health and care needs of immigrant Muslim women in St. John's, Newfoundland.	Reitmanova S; Gustafson DL	2008	Matern Child Health J	10.1007/s10995-007-0213-4	Canada	Interview
Key factors deterring women's engagement with skilled birth attendants in three districts of Timor-Leste. A qualitative descriptive study.	King R; Jones L	2019	Midwifery	10.1016/j.midw.2019.102555	Timor Leste	Interview, focus group
Midwives' experiences of implementing respectful maternity care knowledge in daily maternity care practices after participating in a four-day RMC training.	Dzomeku VM; Boamah Mensah AB; Nakua EK; Agbadi P; Lori JR; Donkor P	2021	BMC Nurs	10.1186/s12912-021-00559-6	Ghana	Interviews
Perceived strategies to reduce traumatic childbirth amongst Iranian childbearing women: a qualitative study.	Taheri M; Taghizadeh Z; Jafari N; Takian A	2020	BMC Pregnancy Childbirth	10.1186/s12884-020-03045-0	Iran	Interviews
Predictors of person-centered maternity care: the role of socioeconomic status, empowerment, and facility type.	Afulani PA; Sayi TS; Montagu D	2018	BMC Health Serv Res	10.1186/s12913-018-3183-x	Kenya	Survey
Do Malawian women critically assess the quality of care? A qualitative study on women's perceptions of perinatal care at a district hospital in Malawi.	Kumbani LC; Chirwa E; Malata A; Odland J√ò; Bjune G	2012	Reprod Health	10.1186/1742-4755-9-30	Malawi	Interviews
Respectful maternity care delivered within health facilities in Bangladesh, Ghana and Tanzania: a cross-sectional assessment preceding a quality improvement intervention.	Manu A; Zaka N; Bianchessi C; Maswanya E; Williams J; Arifeen SE	2021	BMJ Open	10.1136/bmjopen-2020-039616	Bangladesh, Ghana, Tanzania	Survey, Interview & Observation
Midwives' perspectives of respectful maternity care during childbirth: A qualitative study.	Moridi M; Pazandeh F; Hajian S; Potrata B	2020	PLoS One	10.1371/journal.pone.0229941	Iran	Interviews
Is quality of care during childbirth consistent from admission to discharge? A qualitative study of delivery care in Uttar Pradesh, India.	Saxena M; Srivastava A; Dwivedi P; Bhattacharyya S	2018	PLoS One	10.1371/journal.pone.0204607	India	Observation
Toward improving respectful maternity care: a discrete choice experiment with rural women in northeast Nigeria.	Umar N; Quaife M; Exley J; Shuaibu A; Hill Z; Marchant T	2020	BMJ Glob Health	10.1136/bmjgh-2019-002135	Nigeria	Interview, focus group
Lifelong significance of disempowering experiences in prenatal and maternity care: interviews with elderly Swedish women.	Forss√©n AS	2012	Qual Health Res	10.1177/1049732312449212	Sweden	Interview
Humanised care and a change in practice in a hospital in Benin.	Fujita, Noriko; Perrin, Xavier R.; Vodounon, Jos√©f A.; Gozo, Michel K.; Matsumoto, Yasuyo; Uchida, Sanae; Sugiura, Yasuo	2012	Midwifery	10.1016/j.midw.2011.07.003	Benin	Interview
Quality of and barriers to routine childbirth care signal functions in primary level facilities of Tigray, Northern Ethiopia: Mixed method study.	Weldearegay HG; Kahsay AB; Medhanyie AA; Godefay H; Petrucka P	2020	PLoS One	10.1371/journal.pone.0234318	Ethiopia	Survey, Interview
Exploring midwives' understanding of respectful maternal care in Kumasi, Ghana: Qualitative inquiry.	D-Zomeku VM; Mensah BAB; Nakua EK; Agbadi P; Lori JR; Donkor P	2020	PLoS One	10.1371/journal.pone.0220538	Ghana	Interview
Experience of Facility Based Childbirth in Rural Ethiopia: An Exploratory Study of Women's Perspective.	Mehretie Adinew Y; Abera Assefa N	2017	J Pregnancy	10.1155/2017/7938371	Ethiopia	Interview, focus group
Applying a framework for assessing the quality of maternal health services in urban India.	Hulton LA; Matthews Z; Stones RW	2007	Soc Sci Med	10.1016/j.socscimed.2007.01.019	India	Observation, Interview, Survey
Providers' perceptions of communication and women's autonomy during childbirth: a mixed methods study in Kenya.	Afulani PA; Buback L; Kelly AM; Kirumbi L; Cohen CR; Lyndon A	2020	Reprod Health	10.1186/s12978-020-0909-0	Kenya	Interview, Survey
Correlation among experience of person-centered maternity care, provision of care and women's satisfaction: Cross sectional study in Colombo, Sri Lanka.	Rishard M; Fahmy FF; Senanayake H; Ranaweera AKP; Armocida B; Mariani I; Lazzerini M	2021	PLoS One	10.1371/journal.pone.0249265	Sri Lanka	Survey
Cashless childbirth, but at a cost: A grounded theory study on quality of intrapartum care in public health facilities in India.	Jha P; Christensson K; Svanberg AS; Larsson M; Sharma B; Johansson E	2016	Midwifery	10.1016/j.midw.2016.04.012	India	Interview
The other side of caring: abuse in a South African maternity ward.	Kruger L; Schoombee C	2010	Journal of Reproductive & Infant Psychology	10.1080/02646830903294979	South Africa	Interview
Why do some health care providers disrespect and abuse women during childbirth in India?	Mayra K; Matthews Z; Padmadas SS	2021	Women Birth	10.1016/j.wombi.2021.02.003	India	Interview
Violence in obstetric care in the birth process: a descriptive exploratory study.	Rodrigues, Diego Pereira; Alves, Valdecyr Herdy; Penna, Lucia Helena Garcia; Branco, Maria Bertilla Lutterbach Riker; de Souza, Rosangela de Mattos Pereira; Padoin, Stela Maris de Mello		Online Brazilian Journal of Nursing		Brazil	Interview
Bearing witness: United States and Canadian maternity support workers' observations of disrespectful care in childbirth.	Morton CH; Henley MM; Seacrist M; Roth LM	2018	Birth	10.1111/birt.12373	United States & Canada	Survey
Traumatic childbirth experiences: practice-based implications for maternity care professionals from the woman's perspective.	Koster D; Romijn C; Sakko E; Stam C; Steenhuis N; de Vries D; van Willigen I; Fontein-Kuipers Y	2020	Scand J Caring Sci	10.1111/scs.12786	Netherlands	Interview
Experiences of women receiving childbirth care from public health facilities in Kumasi, Ghana.	Millicent Dzomeku V; van Wyk B; Lori JR	2017	Midwifery	10.1016/j.midw.2017.09.010	Ghana	Interview
Patient-experience during delivery in public health facilities in Uttar Pradesh, India.	Montagu D; Landrian A; Kumar V; Phillips BS; Singhal S; Mishra S; Singh S; Cotter SY; Singh VP; Kajal F; Sudhinaraset M	2019	Health Policy Plan	10.1093/heapol/czz067	India	Survey
When the scars begin to heal: Narratives of obstetric violence in Chiapas, Mexico	De Lopez, J.M.	2018	International Journal of Health Governance	10.1108/IJHG-05-2017-0022	Mexico	Interviews
What Somali women say about giving birth in Canada	Chalmers B; Omer-Hashi K	2003			Canada	Interviews
"We are the ones who should make the decision" - knowledge and understanding of the rights-based approach to maternity care among women and healthcare providers.	Jolly Y; Aminu M; Mgawadere F; van den Broek N	2019	BMC Pregnancy Childbirth	10.1186/s12884-019-2189-7	Malawi	Interviews, focus groups
The association between mistreatment of women during childbirth and postnatal maternal and child health care: Findings from ‚ÄúBirth in Brazil‚Äù	Leite, T.H.; Carvalho, T.D.G.; Marques, E.S.; Pereira, A.P.E.; da Silva, A.A.M.; Nakamura-Pereira, M.; Leal, M.D.C.	2021	Women and Birth	10.1016/j.wombi.2021.02.006	Brazil	Survey
Study protocol for promoting respectful maternity care initiative to assess, measure and design interventions to reduce disrespect and abuse during childbirth in Kenya.	Warren C; Njuki R; Abuya T; Ndwiga C; Maingi G; Serwanga J; Mbehero F; Muteti L; Njeru A; Karanja J; Olenja J; Gitonga L; Rakuom C; Bellows B	2013	BMC Pregnancy Childbirth	10.1186/1471-2393-13-21	Kenya	Tool Design and Implementation
"The midwife helped me ... otherwise I could have died": women's experience of professional midwifery services in rural Afghanistan - a qualitative study in the provinces Kunar and Laghman.	Thommesen T; Kismul H; Kaplan I; Safi K; Van den Bergh G	2020	BMC Pregnancy Childbirth	10.1186/s12884-020-2818-1	Afghanistan	Focus Group, Interview
Qualitative assessment of women's satisfaction with maternal health care in referral hospitals in Nigeria.	Okonofua F; Ogu R; Agholor K; Okike O; Abdus-Salam R; Gana M; Randawa A; Abe E; Durodola A; Galadanci H	2017	Reprod Health	10.1186/s12978-017-0305-6	Nigeria	Focus Group
Are underprivileged and less empowered women deprived of respectful maternity care: Inequities in childbirth experiences in public health facilities in Pakistan.	Hameed W; Uddin M; Avan BI	2021	PLoS One	10.1371/journal.pone.0249874	Pakistan	Survey
Disrespect and abuse of women during childbirth in public health facilities in Arba Minch town, south Ethiopia - a cross-sectional study.	Ukke GG; Gurara MK; Boynito WG	2019	PLoS One	10.1371/journal.pone.0205545	Ethiopia	Survey
Status of institutional-level respectful maternity care: Results from the national Ethiopia EmONC assessment.	Sheferaw ED; Bakker R; Taddele T; Geta A; Kim YM; van den Akker T; Stekelenburg J	2021	Int J Gynaecol Obstet	10.1002/ijgo.13452	Ethiopia	Other: Facility Assessment
Psychometric properties of a Persian version of respectful maternity care questionnaire.	Esmkhani M; Namadian M; Nooroozy A; Korte JE	2021	BMC Pregnancy Childbirth	10.1186/s12884-021-03693-w	Iran	Survey
Providing respectful maternity care in northern Ghana: A mixed-methods study with maternity care providers.	Moyer CA; McNally B; Aborigo RA; Williams JEO; Afulani P	2021	Midwifery	10.1016/j.midw.2020.102904	Ghana	Survey, Interview, DLO
Promoting respectful maternity care in rural Tanzania: nurses' experiences of the "Health Workers for Change" program.	Webber G; Chirangi B; Magatti N	2018	BMC Health Serv Res	10.1186/s12913-018-3463-5	Tanzania	Quality Improvement, Survey, Focus Group
Physician-patient communication in decision-making about Caesarean sections in eight district hospitals in Bangladesh: a mixed-method study	Doraiswamy, S.; Billah, S.M.; Karim, F.; Siraj, M.S.; Buckingham, A.; Kingdon, C.	2021	Reproductive Health	10.1186/s12978-021-01098-8	Bangladesh	DLO, Interview
Patient-reported Communication Quality and Perceived Discrimination in Maternity Care.	Attanasio L; Kozhimannil KB	2015	Med Care	10.1097/MLR.0000000000000411	USA	Survey
Nurses practices to promote dignity, participation and empowerment of women in natural childbirth.	Santos Silva, Andr√©a Lorena; Rosendo do Nascimento, Enilda; Cardoso Coelho, Edm√©ia de Almeida	2015	Anna Nery School Journal of Nursing / Escola Anna Nery Revista de Enfermagem	10.5935/1414-8145.20150056	Brazil	Interview
Methodological development of tools to measure how women are treated during facility-based childbirth in four countries: labor observation and community survey.	Bohren MA; Vogel JP; Fawole B; Maya ET; Maung TM; Bald√© MD; Oyeniran AA; Ogunlade M; Adu-Bonsaffoh K; Mon NO; Diallo BA; Bangoura A; Adanu R; Landoulsi S; G√ºlmezoglu AM; Tun√ßalp √ñ	2018	BMC Med Res Methodol	10.1186/s12874-018-0603-x	Ghana, Guinea, Myanmar, Nigeria	Tool Design and Implementation
Is it home delivery or health facility? Community perceptions on place of childbirth in rural Northwest Tanzania using a qualitative approach.	Konje ET; Hatfield J; Kuhn S; Sauve RS; Magoma M; Dewey D	2020	BMC Pregnancy Childbirth	10.1186/s12884-020-02967-z	Tanzania	Focus Group, Interview
How women are treated during facility-based childbirth: Development and validation of measurement tools in four countries - Phase 1 formative research study protocol	Vogel, J.P.; Bohren, M.A.; Tun√ßalp, √ñ.; Oladapo, O.T.; Adanu, R.M.; Bald√©, M.D.; Maung, T.M.; Fawole, B.; Adu-Bonsaffoh, K.; Dako-Gyeke, P.; Maya, E.T.; Camara, M.C.; Diallo, A.B.; Diallo, S.; Wai, K.T.; Myint, T.; Olutayo, L.; Titiloye, M.; Alu, F.; Idris, H.; G√ºlmezoglu, M.A.	2015	Reproductive Health	10.1186/s12978-015-0047-2	Ghana, Guinea, Myanmar, Nigeria	Tool Design and Implementation
Health Care Engagement and Follow-up After Perceived Discrimination in Maternity Care.	Attanasio L; Kozhimannil KB	2017	Med Care	10.1097/MLR.0000000000000773	USA	Survey
From home to hospital: mistreatment of childbearing women and barriers to facility-based birth in Nicaragua	Radoff KA; Levi A; Thompson LM	2012	International Journal of Childbirth	10.1891/2156-5287.2.1.40	Nicaragua	DLO
Factors affecting rural women's utilisation of continuum of care services in remote or isolated villages or Pakistan - A mixed-methods study.	Maheen H; Hoban E; Bennett C	2020	Women Birth	10.1016/j.wombi.2020.04.001	Pakistan	Survey, Interview
Exploring women's experience of healthcare use during pregnancy and childbirth to understand factors contributing to perinatal deaths in Pakistan: A qualitative study.	Ahmed J; Alam A; Khokhar S; Khowaja S; Kumar R; Greenow CR	2020	PLoS One	10.1371/journal.pone.0232823	Pakistan	Interview, Focus Group
Exploring inequities in skilled care at birth among migrant population in a metropolitan city Addis Ababa, Ethiopia; a qualitative study.	Mirkuzie AH	2014	Int J Equity Health	10.1186/s12939-014-0110-6	Ethiopia	Interview, Focus Group
Experiences of a multiple intervention trial to increase maternity care access in rural Tanzania: Focus group findings with women, nurses and community health workers.	Webber G; Chirangi B; Magatti N	2020	Womens Health (Lond)	10.1177/1745506520969617	Tanzania	Focus Group
Examining obstetric interventions and respectful maternity care in Hungary: Do informal payments for continuity of care link to quality?	Rubashkin N; Baji P; Szebik I; Schmidt E; Vedam S	2021	Birth	10.1111/birt.12540	Hungary	Survey
Disrespect and abuse of women during the process of childbirth in the 2015 Pelotas birth cohort Prof. Suellen Miller	Mesenburg, M.A.; Victora, C.G.; Jacob Serruya, S.; Ponce De Le√≥n, R.; Damaso, A.H.; Domingues, M.R.; Da Silveira, M.F.	2018	Reproductive Health	10.1186/s12978-018-0495-6	Brazil	Survey
Development of a tool to measure women's perception of respectful maternity care in public health facilities.	Sheferaw ED; Mengesha TZ; Wase SB	2016	BMC Pregnancy Childbirth	10.1186/s12884-016-0848-5	Ethiopia	Tool Design and Implementation
Development and Assessment of Respectful Maternity Care Questionnaire in Iran.	Taavoni S; Goldani Z; Rostami Gooran N; Haghani H	2018	Int J Community Based Nurs Midwifery		Iran	Tool Design and Implementation
Developing a tool for measuring postpartum women's experiences of respectful maternity care at a tertiary hospital in Kumasi, Ghana.	Dzomeku VM; Boamah Mensah AB; Nakua KE; Agbadi P; Lori JR; Donkor P	2020	Heliyon	10.1016/j.heliyon.2020.e04374	Ghana	Tool Design and Implementation
Delivery practices and care experience during implementation of an adapted safe childbirth checklist and respectful care program in Chiapas, Mexico.	Molina RL; Villar J; Reyes A; Elliott J; Begley M; Johnson M; Palazuelos L; Monta√±o M; Flores H; Semrau KEA; Palazuelos D	2019	Int J Gynaecol Obstet	10.1002/ijgo.12771	Mexico	Survey, Interview
Competencies for respectful maternity care: Identifying those most important to midwives worldwide.	Butler MM; Fullerton J; Aman C	2020	Birth	10.1111/birt.12481	Several: Africa, North America, Central America, South America, Europe, Asia	Survey
Being a midwife in West Africa: Between sensory experiences, moral standards, socio-technical violence and affective constraints.	Jaffre, Yannick; Lange, Isabelle L.	2021	Social Science & Medicine	10.1016/j.socscimed.2021.113842	Benin, Burkina Faso	Interview
Assessing informed consent practices during normal vaginal delivery and immediate postpartum care in tertiary-level hospitals of Bangladesh.	Karim MA; Ahmed SI; Ferdous J; Islam BZ; Tegegne HA; Aktar B	2019	Eur J Midwifery	10.18332/ejm/109311	Bangladesh	Survey
Antenatal and obstetric care in Afghanistan--a qualitative study among health care receivers and health care providers.	Rahmani Z; Brekke M	2013	BMC Health Serv Res	10.1186/1472-6963-13-166	Afghanistan	Interview
An investigation of maternal deaths following public protests in a tribal district of Madhya Pradesh, central India.	Sri B S; Sarojini N; Khanna R	2012	Reprod Health Matters	10.1016/S0968-8080(12)39599-2	India	Interview
What makes or mars the facility-based childbirth experience: thematic analysis of women's childbirth experiences in western Kenya.	Afulani PA; Kirumbi L; Lyndon A	2017	Reprod Health	10.1186/s12978-017-0446-7	Kenya	Focus Group
Women's perception of support and control during childbirth in The Gambia, a quantitative study on dignified facility-based intrapartum care.	Colley S; Kao CH; Gau M; Cheng SF	2018	BMC Pregnancy Childbirth	10.1186/s12884-018-2025-5	The Gambia	Interview
Factors Associated With a Positive Birth Experience: An Exploration of Swedish Women's Experiences.	Hildingsson, Ingegerd; Johansson, Margareta; Karlstr√∂m, Annika; Fenwick, Jennifer	2013	International Journal of Childbirth	10.1891/2156-5287.3.3.153	Sweden	Survey
What price a welcome? Understanding structure agency in the delivery of respectful midwifery care in Uganda	Ackers, L.; Webster, H.; Mugahi, R.; Namiiro, R.	2018	International Journal of Health Governance	10.1108/IJHG-11-2017-0061	Uganda	Interview & Focus Group
Women's perception of quality of maternity services: a longitudinal survey in Nepal.	Karkee R; Lee AH; Pokharel PK	2014	BMC Pregnancy Childbirth	10.1186/1471-2393-14-45	Nepal	Interview
Defining quality of care during childbirth from the perspectives of Nigerian and Ugandan women: A qualitative study	Bohren, M.A.; Titiloye, M.A.; Kyaddondo, D.; Hunter, E.C.; Oladapo, O.T.; Tun√ßalp, √ñ.; Byamugisha, J.; Olutayo, A.O.; Vogel, J.P.; G√ºlmezoglu, A.M.; Fawole, B.; Mugerwa, K.	2017	International Journal of Gynecology and Obstetrics	10.1002/ijgo.12378	Uganda & Nigeria	Interview & Focus Group
Components of obstetric violence in health facilities in Quito, Ecuador: A descriptive study on information, accompaniment, and position during childbirth.	Meijer M; Brand√£o T; Ca√±adas S; Falcon K	2020	Int J Gynaecol Obstet	10.1002/ijgo.13075	Ecuador	Survey & Interview
When women deliver at home without a skilled birth attendant: A qualitative study on the role of health care systems in the increasing home births among rural women in southwestern uganda	Atukunda, E.C.; Mugyenyi, G.R.; Obua, C.; Musiimenta, A.; Najjuma, J.N.; Agaba, E.; Ware, N.C.; Matthews, L.T.	2020	International Journal of Women's Health	10.2147/IJWH.S248240	Uganda	Interview
432 Somali women's birth experiences in Canada after earlier female genital mutilation	Chalmers B; Hashi KO	2001			Canada	Interview
Women's experiences with vaginal examinations during labor in the Netherlands.	de Klerk HW; Boere E; van Lunsen RH; Bakker JJH	2018	J Psychosom Obstet Gynaecol	10.1080/0167482X.2017.1291623	Netherlands	Survey
FACTORS ASSOCIATED WITH THE HUMANIZATION OF CARE IN A PUBLIC MATERNITY.	de Melo Inagaki, Ana Dorcas; Porto Leite Lopes, Renata Julie; Pereira Cardoso, Nadyege; Meneses Feitosa, Luana; Freire Abud, Ana Cristina; Nunes Ribeiro, Ca√≠que Jordan	2018	Journal of Nursing UFPE / Revista de Enfermagem UFPE	10.5205/1981-8963-v12i7a231395p1879-1886-2018	Brazil	Interview
Midwifery practice and maternity services: A multisite descriptive study in Latin America and the Caribbean	Binfa L; Pantoja L; Ortiz J; et al	2016			Argentina, Brazil, Chile, Dominican Republic, Peru, Uraguay	Interview
A qualitative study on¬†rural women's experiences relating to the utilisation of birth care provided by skilled birth attendants in the rural areas of Bongo District in the Upper East Region of Ghana.	Adatara P; Strumpher J; Ricks E	2019	BMC Pregnancy Childbirth	10.1186/s12884-019-2337-0	Ghana	Interview & Observation
An observational study to explore the power and effect of the labor ward culture on consent to intrapartum procedures	Marshall JE; Fraser DM; Baker PN	2011			England	Interview & Observation
Lessons learned through respectful maternity care training and its implementation in Ethiopia: an interventional mixed methods study.	Asefa A; Morgan A; Bohren MA; Kermode M	2020	Reprod Health	10.1186/s12978-020-00953-4	Ethiopia	Quality Improvement (training implementation)
Patient Involvement in Safe Delivery: A Qualitative Study.	Olfati F; Asefzadeh S; Changizi N; Keramat A; Yunesian M	2015	Glob J Health Sci	10.5539/gjhs.v8n6p33	Iran	Interview
Dehumanization during Delivery: Meanings and Experiences of Women Cared for in the Medell√≠n Public Network.	Mej√≠a Merino CM; Faneyra Zapata L; Molina Berrio DP; Arango Urrea JD	2018	Invest Educ Enferm	10.17533/udea.iee.v36n1e03	Colombia	Interview
Prevalence and predictors of perceived disrespectful maternity care in postpartum Iranian women: a cross-sectional study.	Hajizadeh K; Vaezi M; Meedya S; Mohammad Alizadeh Charandabi S; Mirghafourvand M	2020	BMC Pregnancy Childbirth	10.1186/s12884-020-03124-2	Iran	Survey
Obstetric nurses in the childbirth process: the women's perception.	de Lima, Margarete Maria; Nascimento Ribeiro, Larissa; Costa, Roberta; da Costa Monguilhot, Juliana Jaques; Messa Gomes, Iris Elizabete	2020	Revista Enfermagem UERJ	10.12957/reuerj.2020.45901	Brazil	Interview
The challenges of meeting rural Bangladeshi women's needs in delivery care	Afsana K; Rashid SF	2002			Bangladesh	Interview & Focus Group
FACTORS ASSOCIATED WITH THE BIRTH COMPANION'S SATISFACTION WITH THE CARE PROVIDED TO THE PARTURIENT WOMAN.	Batista, Bruna Daniela; Bruggemann, Odal√©a Maria; Junges, Carolina Frescura; Velho, Manuela Beatriz; Costa, Roberta	2017	Cogitare Enfermagem	10.5380/ce.v22i3.51355	Brazil	Interview
Mothers' experiences of quality of care and potential benefits of implementing the WHO safe childbirth checklist: a case study of Aceh Indonesia.	Doria S; Diba F; Susanti SS; Vollmer S; Monfared IG	2019	BMC Pregnancy Childbirth	10.1186/s12884-019-2625-8	Indonesia	Interview
The paradox of vaginal examination practice during normal childbirth: Palestinian women's feelings, opinions, knowledge and experiences.	Hassan SJ; Sundby J; Husseini A; Bjertness E	2012	Reprod Health	10.1186/1742-4755-9-16	Palestine	Interview
Disrespect and abuse towards women during childbirth and postpartum depression: findings from Birth in Brazil Study.	Leite TH; Pereira APE; Leal MDC; da Silva AAM	2020	J Affect Disord	10.1016/j.jad.2020.04.052	Brazil	Survey
Women's experience of induction of labor: a mixed methods study.	Henderson J; Redshaw M	2013	Acta Obstet Gynecol Scand	10.1111/aogs.12211	England	Survey
Association Between Disrespect and Abuse During Childbirth and Women's Confidence in Health Facilities in Tanzania.	Kujawski S; Mbaruku G; Freedman LP; Ramsey K; Moyo W; Kruk ME	2015	Matern Child Health J	10.1007/s10995-015-1743-9	Tanzania	Interview
Experiences of inequitable care among Afghan mothers surviving near-miss morbidity in Tehran, Iran: a qualitative interview study.	Mohammadi S; Carlbom A; Taheripanah R; Ess√©n B	2017	Int J Equity Health	10.1186/s12939-017-0617-8	Iran	Interview
Provider and client perspectives on maternity care in Namibia: results from two cross-sectional studies.	Wesson J; Hamunime N; Viadro C; Carlough M; Katjiuanjo P; McQuide P; Kalimugogo P	2018	BMC Pregnancy Childbirth	10.1186/s12884-018-1999-3	Namibia	Survey & Focus Group
Providers' perceptions of disrespect and abuse during childbirth: a mixed-methods study in Kenya.	Afulani PA; Kelly AM; Buback L; Asunka J; Kirumbi L; Lyndon A	2020	Health Policy Plan	10.1093/heapol/czaa009	Kenya	Interview
Dignity in childbirth. The Dignity Survey 2013: women's and midwives' experiences of UK maternity care	Birthrights	2013			UK	Survey & Interview
Birth trauma: in the eye of the beholder.	Beck CT	2004	Nurs Res	10.1097/00006199-200401000-00005	New Zealand, USA, Australia, UK	Other: Descriptive phenomenology
Ambiguous subjects: Obstetric violence, assemblage and South African birth narratives.	Chadwick, Rachelle	2017	Feminism & Psychology	10.1177/0959353517692607	South Africa	Interview
Using mixed methods to evaluate perceived quality of care in southern Tanzania.	Tancred T; Schellenberg J; Marchant T	2016	Int J Qual Health Care	10.1093/intqhc/mzw002	Tanzania	Survey & Interview
Women's descriptions of childbirth trauma relating to care provider actions and interactions.	Reed R; Sharman R; Inglis C	2017	BMC Pregnancy Childbirth	10.1186/s12884-016-1197-0	Australia and Oceania, North America, Europe, South America, Asia, South Africa, the Middle East	Survey
A change laboratory for maternity care in Brazil: Pilot implementation of Mother Baby Friendly Birthing Initiative.	Diniz CSG; Bussadori JCC; Lemes LB; Mois√©s ECD; Prado CAC; McCourt C	2021	Med Teach	10.1080/0142159X.2020.1791319	Brazil	Tool Design and Implementation
OBSTETRICAL VIOLENCE UNDER THE LOOK OF USERS.	Vieira da Silva, Raissa Lins; Tavares de Lucena, Kerle Dayana; Chaves Deininger, Layza de Souza; da Silva Martins, Vi√±a-Del-Mar; Cunha Monteiro, Alisson Cleiton; Ara√∫jo Moura, Rafaela de Melo	2016	Journal of Nursing UFPE / Revista de Enfermagem UFPE	10.5205/reuol.9978-88449-6-ED1012201606	Brazil	Interview
2015 survey of women's experiences of maternity care : statistical release	Care Quality Commission	2015			England	Survey
WOMEN'S PERCEPTION ON OBSTETRIC VIOLENCE.	de Oliveira, Tayse Ribeiro; Oliveira Lira Costa, Roxanny Enolylara; Monte, Nadiana Lima; de Moura Feitosa Veras, Jusc√©lia Maria; Mendes da Rocha S√°, Maria √çris	2017	Journal of Nursing UFPE / Revista de Enfermagem UFPE	10.5205/reuol.9978-88449-6-1101201706	Brazil	Focus Group & Interview
Mistreatment and Its Associated Factors among Women during Labor and Delivery in Hospitals of Silte Town, Southern Ethiopia.	Halil, Hassen Mosa; Zeleke, Yonas Tesfaye; Abdo, Ritbano Ahmed; Benti, Ayanos Taye	2020	Journal of Midwifery & Reproductive Health	10.22038/jmrh.2020.43343.1512	Ethiopia	Survey
The Mothers on Respect (MOR) index: measuring quality, safety, and human rights in childbirth.	Vedam S; Stoll K; Rubashkin N; Martin K; Miller-Vedam Z; Hayes-Klein H; Jolicoeur G	2017	SSM Popul Health	10.1016/j.ssmph.2017.01.005	Canada	Survey
Disrespect and Abuse Experienced by Women during Childbirth in Midwife-Led Obstetric Units in Tshwane District, South Africa: A Qualitative Study.	Malatji R; Madiba S	2020	Int J Environ Res Public Health	10.3390/ijerph17103667	South Africa	Focus Group
Listening to mothers in California: A population-based survey of women's childbearing experiences	Sakala C; Declercq ER; Turon JM; et al	2018			USA	Survey
Client-care provider interaction during labour and birth as experienced by women: Respect, communication, confidentiality and autonomy.	van der Pijl MSG; Kasperink M; Hollander MH; Verhoeven C; Kingma E; de Jonge A	2021	PLoS One	10.1371/journal.pone.0246697	Netherlands	Survey
Respectful maternity care and its related factors in maternal units of public and private hospitals in Tabriz: a sequential explanatory mixed method study protocol.	Hajizadeh K; Vaezi M; Meedya S; Mohammad Alizadeh Charandabi S; Mirghafourvand M	2020	Reprod Health	10.1186/s12978-020-0863-x	Iran	Survey & Interview
Validation of the person-centered maternity care scale in India.	Afulani PA; Diamond-Smith N; Phillips B; Singhal S; Sudhinaraset M	2018	Reprod Health	10.1186/s12978-018-0591-7	India	Survey
"To be taken seriously" : women's reflections on how migration and resettlement experiences influence their healthcare needs during childbearing in Sweden.	Robertson EK	2015	Sex Reprod Healthc	10.1016/j.srhc.2014.09.002	Sweden	Focus Group & Interview
Labour room violence in Uttar Pradesh, India: evidence from longitudinal study of pregnancy and childbirth.	Goli S; Ganguly D; Chakravorty S; Siddiqui MZ; Ram H; Rammohan A; Acharya SS	2019	BMJ Open	10.1136/bmjopen-2018-028688	India	Interview
Maternity needs during delivery: Islamic perspective	Al-Naggar, R.A.; Kadir, S.Y.	2018	Research Journal of Pharmaceutical, Biological and Chemical Sciences		Malaysia	Interview
Obstetric violence criminalised in Mexico: A comparative analysis of hospital complaints filed with the Medical Arbitration Commission	Calvo Aguilar, O.; Torres Falc√≥n, M.; Valdez Santiago, R.	2020	BMJ Sexual and Reproductive Health	10.1136/bmjsrh-2018-200224	Mexico	Other: hospital complaints
We just look at the well-being of the baby and not the money required': a qualitative study exploring experiences of quality of maternity care among women in Nairobi's informal settlements in Kenya.	Oluoch-Aridi J; Wafula F; Kokwaro G; Adam MB	2020	BMJ Open	10.1136/bmjopen-2020-036966	Kenya	Focus Group
I am alive; my baby is alive': Understanding reasons for satisfaction and dissatisfaction with maternal health care services in the context of user fee removal policy in Nigeria	Ajayi AI	2020			Nigeria	Survey, Interview, Focus Group
Development and psychometric properties of Midwives' Knowledge and Practice Scale on Respectful Maternity Care (MKP-RMC).	Moridi M; Pazandeh F; Hajian S; Potrata B	2020	PLoS One	10.1371/journal.pone.0241219	Iran	Survey
THE RIGHT TO ACCESS AND ACCOMPANYING OF LABOR AND CHILDBIRTH: WOMEN'S POINT OF VIEW.	Perazzini de S√°, Angela Mitrano; Alves, Valdecyr Herdy; Pereira Rodrigues, Diego; Bertilla Lutterbach Branco, Maria Riker; de Paula, Enimar; Soanno Marchiori, Giovanna Rosario	2017	Journal of Nursing UFPE / Revista de Enfermagem UFPE	10.5205/reuol.10939-97553-1-RV.1107201705	Brazil	Interview
Reducing Disrespect and Abuse of Women During Antenatal Care and Delivery Services at Injibara General Hospital, Northwest Ethiopia: A Pre-Post Interventional Study.	Mihret H; Atnafu A; Gebremedhin T; Dellie E	2020	Int J Womens Health	10.2147/IJWH.S273468	Ethiopia	Survey & Interview
Childbearing women's perceptions of nursing care that promotes dignity.	Matthews R; Callister LC	2004	JOGNN: Journal of Obstetric, Gynecologic & Neonatal Nursing	10.1177/0884217504266896	USA	Interview
"I WANTED TO GIVE BIRTH HERE!": REASONS THAT LED PARTURIENT TO MIGRATE THE PLACE OF BIRTH.	Ara√∫jo Moreira, Michelle; Nunes, Isa Maria; Santiago Carneiro, Ana Jaqueline; Santos dos Santos, Calleo Augusto; Tamandar√© Ven√¢ncio, Thyanna	2017	Journal of Nursing UFPE / Revista de Enfermagem UFPE	10.5205/reuol.9978-88449-6-1101201715	Brazil	Interview
Shifting norms: pregnant women's perspectives on skilled birth attendance and facility-based delivery in rural Ghana.	Crissman HP; Engmann CE; Adanu RM; Nimako D; Crespo K; Moyer CA	2013	Afr J Reprod Health		Ghana	Interview
Exploring inequalities in access to and use of maternal health services in South Africa.	Silal SP; Penn-Kekana L; Harris B; Birch S; McIntyre D	2012	BMC Health Serv Res	10.1186/1472-6963-12-120	South Africa	Survey & Interview
Does the Janani Suraksha Yojana cash transfer programme to promote facility births in India ensure skilled birth attendance? A qualitative study of intrapartum care in Madhya Pradesh.	Chaturvedi S; De Costa A; Raven J	2015	Glob Health Action	10.3402/gha.v8.27427	India	DLO & Interview
Delivery should happen soon and my pain will be reduced: understanding women's perception of good delivery care in India.	Bhattacharyya S; Srivastava A; Avan BI	2013	Glob Health Action	10.3402/gha.v6i0.22635	India	Interview & Focus Group
From 'culture of dehumanization of childbirth' to 'childbirth as a transformative experience': changes in five municipalities in north-east Brazil	Misago C; Kendall C; Freitas P; and others	2002			Brazil	Interview
Effects of Confidentiality Perception During Delivery Period on Maternal Satisfaction.	ORMAN, Hatice; DEMƒ∞RCƒ∞, Nurdan	2019	Journal of Academic Research in Nursing (JAREN)	10.5222/jaren.2019.59454	Turkey	Survey
Maternal Satisfaction and Factors Associated with Institutional Delivery Care in Central Ethiopia: a Mixed Study.	Debela AB; Mekuria M; Kolola T; Bala ET; Deriba BS	2021	Patient Prefer Adherence	10.2147/PPA.S297662	Ethiopia	Interview
"There is no time for knowing each other": Quality of care during childbirth in a low resource setting.	Mgawadere F; Smith H; Asfaw A; Lambert J; Broek NVD	2019	Midwifery	10.1016/j.midw.2019.04.006	Malawi	Interview and Focus Group
Clients' Perspectives on Quality of Delivery Services in a Rural Setting in Tanzania: Findings from a Qualitative Action-Oriented Research.	Makuka GJ; Sango MM; Mashambo AE; Msuya SE; Mtweve SP	2017	Int J MCH AIDS	10.21106/ijma.191	Tanzania	Interview and Focus Group
Ethical implications of obstetric care in Hungary: Results from the mother-centred pregnancy care survey	Szebik, I.; Sus√°nszky, √â.; Sz√°nt√≥, Z.; Sus√°nszky, A.; Rubashkin, N.	2018	European Journal of Mental Health	10.5708/EJMH.13.2018.1.5	Hungary	Survey
Women's childbirth experience emphasizing own capacity and safety: A cross-sectional Rwandan study.	Mukamurigo J; Berg M; Nyirazinyoye L; Bogren M; Dencker A	2021	Women Birth	10.1016/j.wombi.2020.03.001	Rwanda	Survey
Re-examining Norms of Disrespect and Abuse in the Second Stage of Labor in Tanzanian Maternity Care.	Strong AE; White TL	2021	Med Anthropol	10.1080/01459740.2021.1884075	Tanzania	Interview
Client satisfaction of maternity care in Lorestan province Iran.	Changee F; Irajpour A; Simbar M; Akbari S	2015	Iran J Nurs Midwifery Res		Iran	Survey
Is there respectful maternity care in Poland? Women's views about care during labor and birth.	Baranowska B; Doroszewska A; Kubicka-Kraszy≈Ñska U; Pietrusiewicz J; Adamska-Sala I; Kajdy A; Sys D; Tataj-Puzyna U; BƒÖczek G; Crowther S	2019	BMC Pregnancy Childbirth	10.1186/s12884-019-2675-y	Poland	Survey
Interventions in labour and birth and satisfaction with care: The Canadian Maternity Experiences Survey Findings	Chalmers, B.E.; Dzakpasu, S.	2015	Journal of Reproductive and Infant Psychology	10.1080/02646838.2015.1042964	Canada	Survey
Mitigating the mistreatment of childbearing women: evaluation of respectful maternity care intervention in Ethiopian hospitals.	Asefa A; Morgan A; Gebremedhin S; Tekle E; Abebe S; Magge H; Kermode M	2020	BMJ Open	10.1136/bmjopen-2020-038871	Ethiopia	Survey
They treat you like you are not a human being': maltreatment during labour and delivery in rural northern Ghana.	Moyer CA; Adongo PB; Aborigo RA; Hodgson A; Engmann CM	2014	Midwifery	10.1016/j.midw.2013.05.006	Ghana	Interview and Focus Group
Women's Perceptions of Living a Traumatic Childbirth Experience and Factors Related to a Birth Experience.	Rodr√≠guez-Almagro J; Hern√°ndez-Mart√≠nez A; Rodr√≠guez-Almagro D; Quir√≥s-Garc√≠a JM; Mart√≠nez-Galiano JM; G√≥mez-Salgado J	2019	Int J Environ Res Public Health	10.3390/ijerph16091654	Spain	Interview
Disrespectful and abusive treatment during facility delivery in Tanzania: a facility and community survey.	Kruk ME; Kujawski S; Mbaruku G; Ramsey K; Moyo W; Freedman LP	2018	Health Policy Plan	10.1093/heapol/czu079	Tanzania	Interview and Survey
Satisfaction with obstetric care in a population of low-educated native Dutch and non-western minority women. Focus group research.	Peters IA; Posthumus AG; Steegers EAP; Denkta≈ü S	2019	PLoS One	10.1371/journal.pone.0210506	Netherlands	Focus Group
Status of respectful and non-abusive care during facility-based childbirth in a hospital and health centers in Addis Ababa, Ethiopia.	Asefa A; Bekele D	2015	Reprod Health	10.1186/s12978-015-0024-9	Ethiopia	Interview
Respectful maternity care during labor and childbirth and associated factors among women who gave birth at health institutions in the West Shewa zone, Oromia region, Central Ethiopia.	Bulto GA; Demissie DB; Tulu AS	2020	BMC Pregnancy Childbirth	10.1186/s12884-020-03135-z	Ethiopia	Interview
Institutional violence reported by birth companions in public maternity hospitals.	Marrero, Lihsieh; Br√ºggemann, Odal√©a Maria; Costa, Roberta; Frescura Junges, Carolina; Scheneck, Camilla Alexsandra	2020	Acta Paulista de Enfermagem	10.37689/actaape/2020AO0220	Brazil	Interview
Disrespect and abuse during facility-based childbirth in a low-income country.	Okafor, Innocent I.; Ugwu, Emmanuel O.; Obi, Samuel N.	2015	MIDIRS Midwifery Digest		Nigeria	Survey
Barriers to provision of respectful maternity care in Zambia: results from a qualitative study through the lens of behavioral science.	Smith J; Banay R; Zimmerman E; Caetano V; Musheke M; Kamanga A	2020	BMC Pregnancy Childbirth	10.1186/s12884-019-2579-x	Zambia	Interview and Direct Labor Observation
Maternity health care: The experiences of Sub-Saharan African women in Sub-Saharan Africa and Australia.	Mohale H; Sweet L; Graham K	2017	Women Birth	10.1016/j.wombi.2016.11.011	Australia	Interview
Midwives' respect and disrespect of women during facility-based childbirth in urban Tanzania: a qualitative study.	Shimoda K; Horiuchi S; Leshabari S; Shimpuku Y	2018	Reprod Health	10.1186/s12978-017-0447-6	Tanzania	Direct Labor Observation
Exploring provider perspectives on respectful maternity care in Kenya: "Work with what you have".	Ndwiga C; Warren CE; Ritter J; Sripad P; Abuya T	2017	Reprod Health	10.1186/s12978-017-0364-8	Kenya	Interview and Quality Improvement
Childbirth experiences related to obstetric violence in public health units in Quito, Ecuador.	Brand√£o T; Ca√±adas S; Galvis A; de Los R√≠os MM; Meijer M; Falcon K	2018	Int J Gynaecol Obstet	10.1002/ijgo.12625	Ecuador	Survey
Childbearing in U.S. military hospitals: dimensions of care affecting women's perceptions of quality and satisfaction.	Harriott EM; Williams TV; Peterson MR	2005	Birth	10.1111/j.0730-7659.2005.00342.x	United States	Survey
Fear of childbirth: mothers' experiences of team-midwifery care -- a follow-up study.	Lyberg A; Severinsson E	2010	Journal of Nursing Management (John Wiley & Sons, Inc.)	10.1111/j.1365-2834.2010.01103.x	Norway	Interview
INSTITUTIONAL OBSTETRIC VIOLENCE IN BIRTH: PERCEPTION OF HEALTH PROFESSIONALS.	da Costa Cardoso, Ferdinand Jos√©; Marques da Costa, Ana Carla; Morais Almeida, Mayron; Sampaio dos Santos, Thiago; Milanez Oliveira, Francisco Braz	2017	Journal of Nursing UFPE / Revista de Enfermagem UFPE	10.5205/reuol.11088-99027-5-ED.1109201704	Brazil	Interview
OBSTETRIC VIOLENCE WITHIN THE HOSPITAL ENVIRONMENT: EXPERIENCE REPORT ON INCONSISTENCIES AND CONTROVERSIES.	Kareny da Silva, Jaine; Concei√ß√£o das Merc√™s, Magno; Amorim Messias, Joice Mara; Pereira Guimar√£es, Kamila; Santana Bispo de Jesus, L√≠dia Maria	2015	Journal of Nursing UFPE / Revista de Enfermagem UFPE	10.5205/reuol.8127-71183-1-SM.0912201537	Brazil	Direct Labor Observation
Good birth narratives: Diverse South African women's perspectives.	Chadwick RJ	2019	Midwifery	10.1016/j.midw.2019.06.008	South Africa	Interview
Maternal Health Infrastructure and Interpersonal Quality of Care During Childbirth: An Examination of Facility Delivery in Malawi.	Kujawski SA	2021	Matern Child Health J	10.1007/s10995-020-03081-4	Malawi	Direct Labor Observation
Does it happen and why? Lived and shared experiences of mistreatment and respectful care during childbirth among maternal health providers in a tertiary hospital in Nigeria.	Okedo-Alex IN; Akamike IC; Okafor LC	2020	Women Birth	10.1016/j.wombi.2020.09.015	Nigeria	Survey
Status of Respectful Maternal Care in Ndola and Kitwe Districts of Zambia	Nyirenda HT; Mulenga D; Nyirenda T; et al	2019			Zambia	Survey
A qualitative study on acceptability of the mistreatment of women during childbirth in Myanmar.	Maung TM; Show KL; Mon NO; Tun√ßalp √ñ; Aye NS; Soe YY; Bohren MA	2020	Reprod Health	10.1186/s12978-020-0907-2	Myanmar	Interview
Listening to their voices: understanding rural women's perceptions of good delivery care at the Mibilizi District Hospital in Rwanda.	Ndirima Z; Neuhann F; Beiersmann C	2018	BMC Womens Health	10.1186/s12905-018-0530-3	Rwanda	Interview
Widening the trauma discourse: the link between childbirth and experiences of abuse	Thomson G; Downe S	2009			England	Interview
Factors affecting maternal satisfaction with vaginal delivery: A qualitative study	Tiznobaik, A.; Geranmayeh, M.; Khakbazan, Z.; Taghizadeh, Z.	2019	Revista Latinoamericana de Hipertension		Iran	Interview
Patient-led decision making: Measuring autonomy and respect in Canadian maternity care.	Vedam S; Stoll K; McRae DN; Korchinski M; Velasquez R; Wang J; Partridge S; McRae L; Martin RE; Jolicoeur G	2019	Patient Educ Couns	10.1016/j.pec.2018.10.023	Canada	Survey
Jeopardizing quality at the frontline of healthcare: prevalence and risk factors for disrespect and abuse during facility-based childbirth in Ethiopia.	Banks KP; Karim AM; Ratcliffe HL; Betemariam W; Langer A	2018	Health Policy Plan	10.1093/heapol/czx180	Ethiopia	Direct Labor Observation & Interview
"If we're here, it's only because we have no money‚Ä¶" discrimination and violence in Mexican maternity wards.	Santiago RV; Monreal LA; Rojas Carmona A; Dom√≠nguez MS	2018	BMC Pregnancy Childbirth	10.1186/s12884-018-1897-8	Mexico	Survey & Interview
Modeling the relationship between women's perceptions and future intention to use institutional maternity care in the Western Highlands of Guatemala.	Peca E; Sandberg J	2018	Reprod Health	10.1186/s12978-017-0448-5	Guatemala	Survey
Obstetric violence according to obstetric nurses.	Gon√ßalves da Silva, Michelle; Carreira Marcelino, Michelle; Pinheiro Rodrigues, L√≠via Sh√©lida; Carcaman Toro, Ros√°rio; Kakuda Shimo, Antonieta Keiko	2014	Rev Rene	10.15253/2175-6783.2014000400020	Brazil	Direct Labor Observation
Provision of essential evidence-based interventions during facility-based childbirth: cross-sectional observations of births in northeast Nigeria	Exley J; Hanson C; Umar N; et al	2020			Nigeria	Direct Labor Observation
There is no ideal place, but it is best to deliver in a hospital: expectations and experiences of health facility-based childbirth in Imo State, Nigeria.	Gwacham-Anisiobi UC; Banke-Thomas A	2020	Pan Afr Med J	10.11604/pamj.2020.36.317.22728	Nigeria	Interview
LABOR AND BIRTH IN THE RURAL REGION: OBSTETRIC VIOLENCE.	Cruz da Silva, Meyrenice; de Maura Feij√≥, Bianca; Sousa Pereira Lopes, Francisca Aslana Nargila; Farias Guerra, Francisca Joseane; Santiago dos Santos, Idalina; de Oliveira Rodrigues, Gezebely; Passos Santos, Marks; Silva Bezerra dos Anjos, Saiwori de Jesus	2018	Journal of Nursing UFPE / Revista de Enfermagem UFPE	10.5205/1981-8963-v12i9a234440p2407-2417-2018	Brazil	Survey & Direct Labor Observation
Experiences of women who planned birth in a birth centre compared to alternative planned places of birth. Results of the Dutch Birth Centre Study.	Hitzert M; Hermus MA; Scheerhagen M; Boesveld IC; Wiegers TA; van den Akker-van Marle ME; van Dommelen P; van der Pal-de Bruin KM; de Graaf JP	2016	Midwifery	10.1016/j.midw.2016.06.004	Netherlands	Survey
Please treat me like a person'‚Äîrespectful care during adolescent childbirth.	Fuzy, Elizabeth; Clow, Sheila Elizabeth; Fouch√©, Nicola	2020	British Journal of Midwifery	10.12968/bjom.2020.28.6.360	South Africa	Interview
Exploration of the experiences of young mothers seeking and accessing health services	Robb, Y.; McInery, D.; Hollins Martin, C.J.	2013	Journal of Reproductive and Infant Psychology	10.1080/02646838.2013.832181	Scotland	Interview
Expectations and needs of Ugandan women for improved quality of childbirth care in health facilities: A qualitative study	Kyaddondo, D.; Mugerwa, K.; Byamugisha, J.; Oladapo, O.T.; Bohren, M.A.	2017	International Journal of Gynecology and Obstetrics	10.1002/ijgo.12405	Uganda	Focus Group & Interview
A qualitative evaluation of the choice of traditional birth attendants for maternity care in 2008 Sierra Leone: implications for universal skilled attendance at delivery.	Oyerinde K; Harding Y; Amara P; Garbrah-Aidoo N; Kanu R; Oulare M; Shoo R; Daoh K	2013	Matern Child Health J	10.1007/s10995-012-1061-4	Sierra Leone	Focus Group
Factors related to a negative birth experience ‚Äì A mixed methods study.	Henriksen, Lena; Grimsrud, Elisabeth; Schei, Berit; Lukasse, Mirjam	2017	Midwifery	10.1016/j.midw.2017.05.004	Norway	Survey & Interview
Comparison of primiparas' perceptions of vaginal and cesarean births.	Marut JS; Mercer RT	1979	Nurs Res		United States	Survey
Assessment of provider competence and quality of maternal/newborn care in selected Latin American and Caribbean countries	Thompson JE; Land S; Camacho-Hubner AV; et al	2016			Bolivia, Chile, Colombia, Guatemala, Guyana, Honduras, Panama, Peru	Direct Labor Observation
Childbirth experience according to a group of Brazilian primiparas.	Nakano, Ana M√°rcia Span√≥; Homsi Jorge Ferreira, Cristine; de Almeida, Ana Maria; Gomes, Fl√°via Azevedo	2012	Midwifery	10.1016/j.midw.2011.09.014	Brazil	Interview
Humanised childbirth: the status of emotional support of women in rural Bangladesh.	Perkins J; Rahman AE; Mhajabin S; Siddique AB; Mazumder T; Haider MR; El Arifeen S	2019	Sex Reprod Health Matters	10.1080/26410397.2019.1610277	Bangladesh	Survey
The magnitude of the problem of obstetric violence and its associated factors: A cross-sectional study	Mart√≠nez-Galiano, J.M.; Martinez-Vazquez, S.; Rodr√≠guez-Almagro, J.; Hern√°ndez-Martinez, A.	2020	Women and Birth	10.1016/j.wombi.2020.10.002	Spain	Survey
Healthcare provider-patient communication: a qualitative study of women's perceptions during childbirthfactors enabling implementation of a skilled birth attendance intervention in Nampula Province, Mozambique	Madula P; Kalembo FW; Yu H; et al	2018			Malawi	Interview
What are women's experiences of maternity care in Ireland from a human rights perspective?	Murphy, Leah	2017	MIDIRS Midwifery Digest		Ireland	Survey
The labor and birth experience of women with opioid use disorder: A qualitative study.	O'Rourke-Suchoff D; Sobel L; Holland E; Perkins R; Saia K; Bell S	2020	Women Birth	10.1016/j.wombi.2020.01.006	United States	Interview
Development of a Phone Survey Tool to Measure Respectful Maternity Care During Pregnancy and Childbirth in India: Study Protocol.	LeFevre, Amnesty E; Scott, Kerry; Mohan, Diwakar; Shah, Neha; Bhatnagar, Aarushi; Labrique, Alain; Dhar, Diva; Chamberlain, Sara; Ved, Rajani	2019	Journal of Medical Internet Research	10.2196/12173	India	Survey
Home deliveries in the capital: a qualitative exploration of barriers to institutional deliveries in peri-urban areas of Lusaka, Zambia.	Mulenga T; Moono M; Mwendafilumba M; Manasyan A; Sharma A	2018	BMC Pregnancy Childbirth	10.1186/s12884-018-1837-7	Sub Saharan Africa	Interview
PR√ÅTICAS CONVENCIONAIS DO PARTO E VIOL√äNCIA OBST√âTRICA SOB A PERSPECTIVA DE PU√âRPERAS.	Silva Campos, Vanuza; Cedraz Morais, Ariane; Silva do Nascimento Souza, Zannety Concei√ß√£o; Oliveira de Ara√∫jo, Pricila	2020	Revista Baiana de Enfermagem	10.18471/rbe.v34.35453	Brazil	Direct Observation and Interview
Women's experiences of mistreatment during childbirth: A comparative view of home- and facility-based births in Pakistan.	Hameed W; Avan BI	2018	PLoS One	10.1371/journal.pone.0194601	Pakistan	Interview
Experiences and Felt Needs of Women During Childbirth in a Tertiary Care Center: a Hospital-Based Cross-Sectional Descriptive Study	Dorairajan, G.; Gopalakrishnan, V.; Chinnakali, P.; Balaguru, S.	2021	Journal of Obstetrics and Gynecology of India	10.1007/s13224-020-01359-9	India	Interview Questionnaire
Women's Experiences of Childbirth in Serbian Public Healthcare Institutions: a Qualitative Study.	Stankovic B	2017	Int J Behav Med	10.1007/s12529-017-9672-1	Serbia	Interview
Decision making in laboring women: ethical issues for perinatal nurses.	Carlton T; Callister LC; Stoneman E	2005	Journal of Perinatal & Neonatal Nursing	10.1097/00005237-200504000-00011	US	Interview
Respectful maternity care and its relationship with childbirth experience in Iranian women: a prospective cohort study.	Hajizadeh K; Vaezi M; Meedya S; Mohammad Alizadeh Charandabi S; Mirghafourvand M	2020	BMC Pregnancy Childbirth	10.1186/s12884-020-03118-0	Iran	Interview
Disrespect and abuse during facility-based childbirth in southern Mozambique: a cross-sectional study	Murray-Davis B; Grenier L; Atkinson SA; et al	2019			Mozambique	Survey
Women's Experience of Facility-Based Childbirth Care and Receipt of an Early Postnatal Check for Herself and Her Newborn in Northwestern Tanzania.	Bishanga DR; Massenga J; Mwanamsangu AH; Kim YM; George J; Kapologwe NA; Zoungrana J; Rwegasira M; Kols A; Hill K; Rijken MJ; Stekelenburg J	2019	Int J Environ Res Public Health	10.3390/ijerph16030481	Tanzania	Survey
Are we too far from being client centered?	Erchafo B; Alaro T; Tsega G; Adamu A; Yitbarek K; Siraneh Y; Hailu M; Woldie M	2018	PLoS One	10.1371/journal.pone.0205681	Ethiopia	Interview Questionnaire
I thought they were going to handle me like a queen but they didn't': A qualitative study exploring the quality of care provided to women at the time of birth.	Lambert J; Etsane E; Bergh AM; Pattinson R; van den Broek N	2018	Midwifery	10.1016/j.midw.2018.04.007	South Africa	Interview, Focus Groups
Caring behaviours by midwives: Jordanian women's perceptions during childbirth.	Khresheh, Reham; Barclay, Lesley; Shoqirat, Noordeen	2019	Midwifery	10.1016/j.midw.2019.03.006	Jordan	Interview
Assessment of the implementation of the model of integrated and humanized midwifery health services in Chile	Binfa L; Pantoja L; Ortiz J; et al	2016			Chile	Survey
Exposure to verbal abuse and neglect during childbirth among Jordanian women.	Alzyoud F; Khoshnood K; Alnatour A; Oweis A	2018	Midwifery	10.1016/j.midw.2017.12.008	Jordan	Survey
Women's experiences of disrespect and abuse in maternity care facilities in Benue¬†State, Nigeria.	Orpin J; Puthussery S; Davidson R; Burden B	2018	BMC Pregnancy Childbirth	10.1186/s12884-018-1847-5	Nigeria	Focus Group
Variation in competent and respectful delivery care in Kenya and Malawi: a retrospective analysis of national facility surveys.	Arsenault C; English M; Gathara D; Malata A; Mandala W; Kruk ME	2020	Trop Med Int Health	10.1111/tmi.13361	Kenya, Malawi	Survey
It does matter where you come from: mothers' experiences of childbirth in midwife obstetric units, Tshwane, South Africa.	Oosthuizen SJ; Bergh AM; Pattinson RC; Grimbeek J	2017	Reprod Health	10.1186/s12978-017-0411-5	South Africa	Survey
Humanizing birth in Tanzania: a qualitative study on the (mis) treatment of women during childbirth from the perspective of mothers and fathers.	Mselle LT; Kohi TW; Dol J	2019	BMC Pregnancy Childbirth	10.1186/s12884-019-2385-5	Tanzania	Interview
Narratives of distress about birth in South African public maternity settings: A qualitative study.	Chadwick, Rachelle J.; Cooper, Diane; Harries, Jane	2014	Midwifery	10.1016/j.midw.2013.12.014	South Africa	Interview
Waiting for attention and care: birthing accounts of women in rural Tanzania who developed obstetric fistula as an outcome of labour.	Mselle LT; Kohi TW; Mvungi A; Evjen-Olsen B; Moland KM	2011	BMC Pregnancy Childbirth	10.1186/1471-2393-11-75	Tanzania	Interview
A Multi-Methods Qualitative Study of the Delivery Care Experiences of Congolese Refugees in Uganda.	Nara R; Banura A; Foster AM	2020	Matern Child Health J	10.1007/s10995-020-02951-1	Uganda	Interview, Focus Group
Disrespect and abuse during childbirth in Tanzania: Are women living with HIV more vulnerable?	Sando, D.; Kendall, T.; Lyatuu, G.; Ratcliffe, H.; McDonald, K.; Mwanyika-Sando, M.; Emil, F.; Chalamilla, G.; Langer, A.	2014	Journal of Acquired Immune Deficiency Syndromes	10.1097/QAI.0000000000000378	Tanzania	Interview, Direct Observation, Questionnaire
Rethinking obstetric violence and the "neglect of neglect": the silence of a labour ward milieu in a South African district hospital.	Lappeman M; Swartz L	2019	BMC Int Health Hum Rights	10.1186/s12914-019-0218-2	South Africa	Direct Observation, Interview
Disrespect and abuse of women during the process of childbirth in the 2015 Pelotas birth cohort.	Mesenburg, Marilia Arndt; Victora, Cesar Gomes; Jacob Serruya, Suzzane; Ponce de Le√≥n, Rodolfo; Damaso, Andrea Homsi; Domingues, Marlos Rodrigues; da Silveira, Mariangela Freitas	2018	Reproductive Health	10.1186/s12978-018-0495-6	Brazil	Interview
A Secondary Analysis of Mistreatment of Women During Childbirth in Health Care Facilities.	Beck CT	2018	J Obstet Gynecol Neonatal Nurs	10.1016/j.jogn.2016.08.015	UK	Content Analysis from Internet data
Exploring mistreatment of women during childbirth in a peri-urban setting in Kenya: experiences and perceptions of women and healthcare providers.	Oluoch-Aridi J; Smith-Oka V; Milan E; Dowd R	2018	Reprod Health	10.1186/s12978-018-0643-z	Kenya	Focus Group, Interview
Disrespect and abuse in maternity care: individual consequences of structural violence.	Solnes Miltenburg A; van Pelt S; Meguid T; Sundby J	2018	Reprod Health Matters	10.1080/09688080.2018.1502023	Tanzania	Direct Observation, Interview
‚ÄúBy slapping their laps, the patient will know that you truly care for her‚Äù: A qualitative study on social norms and acceptability of the mistreatment of women during childbirth in Abuja, Nigeria	Bohren, M.A.; Vogel, J.P.; Tun√ßalp, √ñ.; Fawole, B.; Titiloye, M.A.; Olutayo, A.O.; Oyeniran, A.A.; Ogunlade, M.; Metiboba, L.; Osunsan, O.R.; Idris, H.A.; Alu, F.E.; Oladapo, O.T.; G√ºlmezoglu, A.M.; Hindin, M.J.	2016	SSM - Population Health	10.1016/j.ssmph.2016.07.003	Nigeria	Interview, Focus Group
Associations Between Mistreatment by a Provider during Childbirth and Maternal Health Complications in Uttar Pradesh, India.	Raj A; Dey A; Boyce S; Seth A; Bora S; Chandurkar D; Hay K; Singh K; Das AK; Chakraverty A; Ramakrishnan A; Shetye M; Saggurti N; Silverman JG	2017	Matern Child Health J	10.1007/s10995-017-2298-8	India	Survey
"They must understand we are people": Pregnancy and maternity service use among signing Deaf women in Cape Town.	Gichane MW; Heap M; Fontes M; London L	2017	Disabil Health J	10.1016/j.dhjo.2017.03.016	South Africa	Questionnaire
Obstetric violence: influences of the Senses of Birth exhibition in pregnant women childbirth experience.	Lansky S; Souza KV; Peixoto ERM; Oliveira BJ; Diniz CSG; Vieira NF; Cunha RO; Friche AAL	2019	Cien Saude Colet	10.1590/1413-81232018248.30102017	Brazil	Interview, questionaire
Respectful and evidence-based birth care in Mexico (or lack thereof): An observational study.	Montoya A; Fritz J; Labora A; Rodriguez M; Walker D; Trevi√±o-Siller S; Gonz√°lez-Hern√°ndez D; Lamadrid-Figueroa H	2020	Women Birth	10.1016/j.wombi.2020.02.011	Mexico	Direct Obserevation
The relationship between women's experiences of mistreatment at facilities during childbirth, types of support received and person providing the support in Lucknow, India.	Diamond-Smith, Nadia; Sudhinaraset, May; Melo, Jason; Murthy, Nirmala	2016	Midwifery	10.1016/j.midw.2016.06.014	India	Survey
Perceptions of quality across the maternal care continuum in the context of a health financing intervention: Evidence from a mixed methods study in rural Malawi.	Kambala C; Lohmann J; Mazalale J; Brenner S; Sarker M; Muula AS; De Allegri M	2017	BMC Health Serv Res	10.1186/s12913-017-2329-6	Malawi	Interview, focus group
Safety before comfort: a focused enquiry of Nepal skilled birth attendants' concepts of respectful maternity care.	Erlandsson, Kerstin; Sayami, Jamuna Tamrakar; Sapkota, Sabitri	2014	Evidence Based Midwifery		Nepal	Focus group
When helpers hurt': women's and midwives' stories of obstetric violence in state health institutions, Colombo district, Sri Lanka.	Perera D; Lund R; Swahnberg K; Schei B; Infanti JJ	2018	BMC Pregnancy Childbirth	10.1186/s12884-018-1869-z	Sri Lanka	Focus Group, Interview
Perceptions and experiences of the mistreatment of women during childbirth in health facilities in Guinea: a qualitative study with women and service providers	Balde, M.D.; Diallo, B.A.; Bangoura, A.; Sall, O.; Soumah, A.M.; Vogel, J.P.; Bohren, M.A.	2017	Reproductive Health	10.1186/s12978-016-0266-1	Guinea	Focus Group, Interview
Mistreatment of women during childbirth in Abuja, Nigeria: a qualitative study on perceptions and experiences of women and healthcare providers.	Bohren MA; Vogel JP; Tun√ßalp √ñ; Fawole B; Titiloye MA; Olutayo AO; Ogunlade M; Oyeniran AA; Osunsan OR; Metiboba L; Idris HA; Alu FE; Oladapo OT; G√ºlmezoglu AM; Hindin MJ	2017	Reprod Health	10.1186/s12978-016-0265-2	Nigeria	Focus Group, Interview
Raising concerns: Quality of care in maternal health services in South Africa	Chadwick R	2014			South Africa	Interview (story report)
How women are treated during facility-based childbirth in four countries: a cross-sectional study with labour observations and community-based surveys	Bohren MA; Mehrtash H; Fawole B; et al	2019			Ghana, Guinea, Myanmar, Nigeria	Direct Observation, Survery
Obstetrics violence among parturient women in Kano State, north-west Nigeria.	Farouk SL; Amole TG; Kabir M; Abubakar IS; Iliyasu Z	2021	Sex Reprod Healthc	10.1016/j.srhc.2021.100620	Nigeria	Interview, questionaire
You can drop dead': midwives bullying women.	Dietsch E; Shackleton P; Davies C; McLeod M; Alston M	2010	Women Birth	10.1016/j.wombi.2009.07.002	Australia	Interview
How respectfully women are treated during difficult phase like childbirth? A primary survey of differently-managed health facilities in Odisha, India	Gouda, J.; Shekhar, C.	2020	Clinical Epidemiology and Global Health	10.1016/j.cegh.2020.02.008	India	Focus Group, Interview
Respectful maternity care in Ethiopian public health facilities.	Sheferaw ED; Bazant E; Gibson H; Fenta HB; Ayalew F; Belay TB; Worku MM; Kebebu AE; Woldie SA; Kim YM; van den Akker T; Stekelenburg J	2017	Reprod Health	10.1186/s12978-017-0323-4	Ethiopia	Direct Observation
Discordance in self-report and observation data on mistreatment of women by providers during childbirth in Uttar Pradesh, India Prof. Suellen Miller	Dey, A.; Shakya, H.B.; Chandurkar, D.; Kumar, S.; Das, A.K.; Anthony, J.; Shetye, M.; Krishnan, S.; Silverman, J.G.; Raj, A.	2017	Reproductive Health	10.1186/s12978-017-0409-z	India	Direct Observation
Women's empowerment and experiences of mistreatment during childbirth in facilities in Lucknow, India: results from a cross-sectional study.	Diamond-Smith N; Treleaven E; Murthy N; Sudhinaraset M	2017	BMC Pregnancy Childbirth	10.1186/s12884-017-1501-7	India	Interviews, Surveys
Women's perspectives of mistreatment during childbirth at health facilities in Ghana: findings from a qualitative study.	Maya ET; Adu-Bonsaffoh K; Dako-Gyeke P; Badzi C; Vogel JP; Bohren MA; Adanu R	2018	Reprod Health Matters	10.1080/09688080.2018.1502020	Ghana	Focus Group, Interview
The association between disrespect and abuse of women during childbirth and postpartum depression: Findings from the 2015 Pelotas birth cohort study.	Silveira MF; Mesenburg MA; Bertoldi AD; De Mola CL; Bassani DG; Domingues MR; Stein A; Coll CVN	2019	J Affect Disord	10.1016/j.jad.2019.06.016	Brazil	Interview
Respectful and disrespectful care in the Czech Republic: an online survey.	Begley C; Sedlicka N; Daly D	2018	Reprod Health	10.1186/s12978-018-0648-7	Czech	Survey
Development and use of a scale to assess gender differences in appraisal of mistreatment during childbirth among Ethiopian midwifery students.	Bakker R; Sheferaw ED; Stekelenburg J; Yigzaw T; de Kroon MLA	2020	PLoS One	10.1371/journal.pone.0227958	Ethiopia	Tool design and implementation
Mitigating disrespect and abuse during childbirth in Tanzania: an exploratory study of the effects of two facility-based interventions in a large public hospital.	Ratcliffe HL; Sando D; Lyatuu GW; Emil F; Mwanyika-Sando M; Chalamilla G; Langer A; McDonald KP	2016	Reprod Health	10.1186/s12978-016-0187-z	Tanzania	Quality improvement, interview
Prevalence of Disrespectful Maternity Care and Abuse among Women Seeking Maternity Care Services at the Kenyatta National Hospital, Nairobi: A Cross-Sectional Descriptive Study	Atai OP; Inyama H; Wakasiaka S; et al	2019			Kenya	Interview, questionaire
Disrespect and abuse during childbirth in fourteen hospitals in nine cities of Peru.	Montesinos-Segura R; Urrunaga-Pastor D; Mendoza-Chuctaya G; Taype-Rondan A; Helguero-Santin LM; Martinez-Ninanqui FW; Centeno DL; Jim√©nez-Meza Y; Taminche-Canayo RC; Paucar-Tito L; Villamonte-Calanche W	2018	Int J Gynaecol Obstet	10.1002/ijgo.12353	Peru	Survey
Respectful Maternity Care and Associated Factors Among Women Who Attended Delivery Services in Referral Hospitals in Northwest Amhara, Ethiopia: A Cross-Sectional Study.	Yosef A; Kebede A; Worku N	2020	J Multidiscip Healthc	10.2147/JMDH.S286458	Ethiopia	Questionnaire, interview
Barriers and facilitators to humanizing birth care in Tanzania: Findings from semi-structured interviews with midwives and obstetricians Prof. Suellen Miller	Mselle, L.T.; Kohi, T.W.; Dol, J.	2018	Reproductive Health	10.1186/s12978-018-0583-7	Tanzania	Interview
Compassionate and respectful maternity care during facility based child birth and women's intent to use maternity service in Bahir Dar, Ethiopia.	Wassihun B; Zeleke S	2018	BMC Pregnancy Childbirth	10.1186/s12884-018-1909-8	Ethiopia	Questionnaire
Associations between perceptions of care and women's childbirth experience: a population-based cross-sectional study in Rwanda.	Mukamurigo JU; Berg M; Ntaganira J; Nyirazinyoye L; Dencker A	2017	BMC Pregnancy Childbirth	10.1186/s12884-017-1363-z	Rwanda	Questionnaire, interview
Commodification of care and its effects on maternal health in the Noun division (West Region - Cameroon).	Moungbakou IBM	2018	BMC Med Ethics	10.1186/s12910-018-0286-1	Cameroon	Direct Observation, Interview
Determinants of person-centered maternity care at the selected health facilities of Dessie town, Northeastern, Ethiopia: community-based cross-sectional study.	Dagnaw FT; Tiruneh SA; Azanaw MM; Desale AT; Engdaw MT	2020	BMC Pregnancy Childbirth	10.1186/s12884-020-03221-2	Ethiopia	Questionnaire, interview
Patient and provider determinants for receipt of three dimensions of respectful maternity care in Kigoma Region, Tanzania-April-July, 2016.	Dynes MM; Twentyman E; Kelly L; Maro G; Msuya AA; Dominico S; Chaote P; Rusibamayila R; Serbanescu F	2018	Reprod Health	10.1186/s12978-018-0486-7	Tanzania	Survey
Obstetric care navigation: a new approach to promote respectful maternity care and overcome barriers to safe motherhood.	Austad K; Chary A; Martinez B; Juarez M; Martin YJ; Ixen EC; Rohloff P	2017	Reprod Health	10.1186/s12978-017-0410-6	Guatemala	Quality improvement
Immigrant women's views about care during labor and birth: an Australian study of Vietnamese, Turkish, and Filipino women.	Small R; Yelland J; Lumley J; Brown S; Liamputtong P	2002	Birth	10.1046/j.1523-536x.2002.00201.x	Australia	Interview
Women's Views of and Responses to Maternity Services Rendered during Labor and Childbirth in Maternity Units in a Semi-Rural District in South Africa.	Zitha E; Mokgatle MM	2020	Int J Environ Res Public Health	10.3390/ijerph17145035	South Africa	Interview
Quality of intrapartum care at Mulago national referral hospital, Uganda: clients' perspective.	Kigenyi O; Tefera GB; Nabiwemba E; Orach CG	2013	BMC Pregnancy Childbirth	10.1186/1471-2393-13-162	Uganda	Interview
Can an integrated obstetric emergency simulation training improve respectful maternity care? Results from a pilot study in Ghana.	Afulani PA; Aborigo RA; Walker D; Moyer CA; Cohen S; Williams J	2019	Birth	10.1111/birt.12418	Ghana	Survey
CLEVER maternity care: A before-and-after study of women's experience of childbirth in Tshwane, South Africa.	Oosthuizen SJ; Bergh AM; Grimbeek J; Pattinson RC	2020	Afr J Prim Health Care Fam Med	10.4102/phcfm.v12i1.2560	South Africa	survey
How do Malawian women rate the quality of maternal and newborn care? Experiences and perceptions of women in the central and southern regions.	Kambala C; Lohmann J; Mazalale J; Brenner S; De Allegri M; Muula AS; Sarker M	2015	BMC Pregnancy Childbirth	10.1186/s12884-015-0560-x	Malawi	survey
Respectful maternal and newborn care: measurement in one EN-BIRTH study hospital in Nepal	Gurung, R.; Ruysen, H.; Sunny, A.K.; Day, L.T.; Penn-Kekana, L.; M√•lqvist, M.; Ghimire, B.; Singh, D.; Basnet, O.; Sharma, S.; Shaver, T.; Moran, A.C.; Lawn, J.E.; Kc, A.	2021	BMC Pregnancy and Childbirth	10.1186/s12884-020-03516-4	Nepal	interviews
Weight stigma in maternity care: women's experiences and care providers' attitudes.	Mulherin K; Miller YD; Barlow FK; Diedrichs PC; Thompson R	2013	BMC Pregnancy Childbirth	10.1186/1471-2393-13-19	Australia	survey
An account for barriers and strategies in fulfilling women's right to quality maternal health care: a qualitative study from rural Tanzania.	John TW; Mkoka DA; Frumence G; Goicolea I	2018	BMC Pregnancy Childbirth	10.1186/s12884-018-1990-z	Tanzania	interviews
Exploring women's childbirth experiences and perceptions of delivery care in peri-urban settings in Nairobi, Kenya.	Oluoch-Aridi J; Afulani PA; Guzman DB; Makanga C; Miller-Graff L	2021	Reprod Health	10.1186/s12978-021-01129-4	Kenya	interviews
Midwives' and patients' perspectives on disrespect and abuse during labor and delivery care in Ethiopia: a qualitative study.	Burrowes S; Holcombe SJ; Jara D; Carter D; Smith K	2017	BMC Pregnancy Childbirth	10.1186/s12884-017-1442-1	Ethiopia	interviews
Clinician attendance and delivery practices at hospital-based vaginal deliveries in Western Kenya	Patel SJ; Bogaert K; Gachuno OW; et al	2017			Kenya	Direct Labor Observation
Decision-making for delivery location and quality of care among slum-dwellers: a qualitative study in Uttar Pradesh, India.	Sudhinaraset M; Beyeler N; Barge S; Diamond-Smith N	2016	BMC Pregnancy Childbirth	10.1186/s12884-016-0942-8	India	interviews
Measuring client experiences in maternity care under change: development of a questionnaire based on the WHO Responsiveness model.	Scheerhagen M; van Stel HF; Birnie E; Franx A; Bonsel GJ	2015	PLoS One	10.1371/journal.pone.0117031	Netherlands	interviews
Understanding client and provider perspectives of antenatal care service quality: a qualitative multi-method study from Tanzania.	Sheffel A; Heidkamp R; Mpembeni R; Bujari P; Gupta J; Niyeha D; Aung T; Bakengesa V; Msuya J; Munos M; Kennedy C	2019	J Glob Health	10.7189/jogh.09.01101	Tanzania	interviews
Imagining maternity care as a complex adaptive system: understanding health system constraints to the promotion of respectful maternity care.	Asefa A; McPake B; Langer A; Bohren MA; Morgan A	2020	Sex Reprod Health Matters	10.1080/26410397.2020.1854153	Ethiopia	interviews
Villains or victims? An ethnography of Afghan maternity staff and the challenge of high quality respectful care.	Arnold R; van Teijlingen E; Ryan K; Holloway I	2019	BMC Pregnancy Childbirth	10.1186/s12884-019-2420-6	Afghanistan	interviews
A community-based participatory research approach to explore community perceptions of the quality of maternal-newborn health services in the Dominican Republic.	Foster J; Burgos R; Tejada C; C√°ceres R; Altamonte AT; Perez LJ; Noboa FR; Urbaez MF; Heath A; Hilliard RC; Chiang F; Hall P	2010	Midwifery	10.1016/j.midw.2010.06.001	Dominican Republic	interviews/ observation
Health Care Workers' Perspectives of the Influences of Disrespectful Maternity Care in Rural Kenya.	Lusambili A; Wisofschi S; Shumba C; Obure J; Mulama K; Nyaga L; Wade TJ; Temmerman M	2020	Int J Environ Res Public Health	10.3390/ijerph17218218	Kenya	interviews
Gaining insight into how women conceptualize satisfaction: Western Australian women's perception of their maternity care experiences.	Lewis L; Hauck YL; Ronchi F; Crichton C; Waller L	2016	BMC Pregnancy Childbirth	10.1186/s12884-015-0759-x	Australia	interview
Providers and women's perspectives on person-centered maternity care: a mixed methods study in Kenya.	Sudhinaraset M; Giessler K; Golub G; Afulani P	2019	Int J Equity Health	10.1186/s12939-019-0980-8	Kenya	interviews
Reasons for the utilization of the services of traditional birth attendants during childbirth: A qualitative study in Northern Ghana	Tabong, P.T.-N.; Kyilleh, J.M.; Amoah, W.W.	2021	Women's Health	10.1177/17455065211002483	Ghana	interview
Exploring factors contributing to mistreatment of women during childbirth in West Bank, Palestine.	Dwekat IMM; Tengku Ismail TA; Ibrahim MI; Ghrayeb F	2020	Women Birth	10.1016/j.wombi.2020.07.004	Palestine	interviews
Women's perspective of maternity care in Cambodia.	Ith P; Dawson A; Homer CS	2013	Women Birth	10.1016/j.wombi.2012.05.002	Cambodia	interviews
The satisfaction of the normal delivery: finding oneself.	Silva RCFD; Souza BF; Wernet M; Fabbro MRC; Assalin ACB; Bussadori JCC	2018	Rev Gaucha Enferm	10.1590/1983-1447.2018.20170218	Brazil	interviews
Multi-stakeholder Perspectives on the Maternal, Provider, Institutional, Community, and Policy Drivers of Disrespectful Maternity Care in South-East Nigeria.	Okedo-Alex IN; Akamike IC; Nwafor JI; Abateneh DD; Uneke CJ	2020	Int J Womens Health	10.2147/IJWH.S277827	Nigeria	survey/ interviews
Sowing the seeds of transformative practice to actualize women's rights to respectful maternity care: reflections from Kenya using the consolidated framework for implementation research.	Warren CE; Ndwiga C; Sripad P; Medich M; Njeru A; Maranga A; Odhiambo G; Abuya T	2017	BMC Womens Health	10.1186/s12905-017-0425-8	Kenya	interviews
Evaluating the experience of Jordanian women with maternity care services.	Hatamleh R; Shaban IA; Homer C	2013	Health Care Women Int	10.1080/07399332.2012.680996	Jordan	interviews
Disrespect and Abuse in Obstetric Care in Mexico: An Observational Study of Deliveries in Four Hospitals	Brenes Monge, A.; Fern√°ndez Elorriaga, M.; Poblano Ver√°stegui, O.; Valdez Santiago, R.; Mart√≠nez Nolasco, M.A.; Y√°√±ez √Ålvarez, I.; Saturno Hern√°ndez, P.J.	2021	Maternal and child health journal	10.1007/s10995-020-03052-9	Mexico	Direct observation and interviews
Deliver on Your Own: Disrespectful Maternity Care in rural Kenya.	Lusambili AM; Naanyu V; Wade TJ; Mossman L; Mantel M; Pell R; Ngetich A; Mulama K; Nyaga L; Obure J; Temmerman M	2020	PLoS One	10.1371/journal.pone.0214836	Kenya	focus group and interviews
Eye of the beholder? Observation versus self-report in the measurement of disrespect and abuse during facility-based childbirth.	Freedman LP; Kujawski SA; Mbuyita S; Kuwawenaruwa A; Kruk ME; Ramsey K; Mbaruku G	2018	Reprod Health Matters	10.1080/09688080.2018.1502024	Tanzania	Direct Labor Observation
Prevalence of disrespect and abuse during facility based child birth and associated factors, Jimma University Medical Center, Southwest Ethiopia.	Siraj A; Teka W; Hebo H	2019	BMC Pregnancy Childbirth	10.1186/s12884-019-2332-5	Ethiopia	Interview
A qualitative study of women's and health providers' attitudes and acceptability of mistreatment during childbirth in health facilities in Guinea.	Balde MD; Bangoura A; Diallo BA; Sall O; Balde H; Niakate AS; Vogel JP; Bohren MA	2017	Reprod Health	10.1186/s12978-016-0262-5	Guinea	Interview/Focus group
Prevalence of disrespect and abuse of women during child birth and associated factors in Bahir Dar town, Ethiopia.	Wassihun B; Deribe L; Worede N; Gultie T	2018	Epidemiol Health	10.4178/epih.e2018029	Ethiopia	Interview
Identifying disrespect and abuse in organisational culture: a study of two hospitals in Mumbai, India.	Madhiwalla N; Ghoshal R; Mavani P; Roy N	2018	Reprod Health Matters	10.1080/09688080.2018.1502021	India	Interview
The Birth Dignity Survey shows women do not have the births they want	O'Keeffe E	2017			Australia	Survey
When the baby remains there for a long time, it is going to die so you have to hit her small for the baby to come out": justification of disrespectful and abusive care during childbirth among midwifery students in Ghana.	Rominski SD; Lori J; Nakua E; Dzomeku V; Moyer CA	2017	Health Policy Plan	10.1093/heapol/czw114	Ghana	Focus Group
Mothers' experience of disrespect and abuse during maternity care in northern Ethiopia.	Gebremichael MW; Worku A; Medhanyie AA; Berhane Y	2018	Glob Health Action	10.1080/16549716.2018.1465215	Ethiopia	Survey
Disrespect and abuse during facility-based childbirth and its sociodemographic determinants - A barrier to healthcare utilization in rural population.	Nawab T; Erum U; Amir A; Khalique N; Ansari MA; Chauhan A	2019	J Family Med Prim Care	10.4103/jfmpc.jfmpc_247_18	India	Interview
Exposure to disrespectful patient care during training: Data from midwifery students at 15 midwifery schools in Ghana.	Moyer CA; Rominski S; Nakua EK; Dzomeku VM; Agyei-Baffour P; Lori JR	2016	Midwifery	10.1016/j.midw.2016.07.009	Ghana	Survey
Left powerless: A qualitative social media content analysis of the Dutch #breakthesilence campaign on negative and traumatic experiences of labour and birth.	van der Pijl MSG; Hollander MH; van der Linden T; Verweij R; Holten L; Kingma E; de Jonge A; Verhoeven CJM	2020	PLoS One	10.1371/journal.pone.0233114	Netherlands	Other
Determinants of perceived quality of obstetric care in rural Tanzania: a cross-sectional study.	Larson E; Hermosilla S; Kimweri A; Mbaruku GM; Kruk ME	2014	BMC Health Serv Res	10.1186/1472-6963-14-483	Tanzania	Interview
Women's experience of agency and respect in maternity care by type of insurance in California.	Declercq E; Sakala C; Belanoff C	2020	PLoS One	10.1371/journal.pone.0235262	USA	Survey
Perceptions of isolation during facility births in Haiti - a qualitative study.	Dev A; Kivland C; Faustin M; Turnier O; Bell T; Leger MD	2019	Reprod Health	10.1186/s12978-019-0843-1	Haiti	Focus Group
"If there are no female nurses to attend to me, I will just go and deliver at home": a qualitative study in Garissa, Kenya.	N'Gbichi C; Ziraba AK; Wambui DW; Bakibinga P; Kisiangani I; Njoroge P; Noor R; Njoroge N; Salah RA; Mohamed E	2019	BMC Pregnancy Childbirth	10.1186/s12884-019-2477-2	Kenya	Focus Group/interview
Exploring the prevalence of disrespect and abuse during childbirth in Kenya.	Abuya T; Warren CE; Miller N; Njuki R; Ndwiga C; Maranga A; Mbehero F; Njeru A; Bellows B	2015	PLoS One	10.1371/journal.pone.0123606	Kenya	Quality improvement/survey
Why give birth in health facility? Users' and providers' accounts of poor quality of birth care in Tanzania.	Mselle LT; Moland KM; Mvungi A; Evjen-Olsen B; Kohi TW	2013	BMC Health Serv Res	10.1186/1472-6963-13-174	Tanzania	Interview
Jordanian women's experiences and constructions of labour and birth in different settings, over time and across generations: a qualitative study.	Hussein SAAA; Dahlen HG; Ogunsiji O; Schmied V	2020	BMC Pregnancy Childbirth	10.1186/s12884-020-03034-3	Jordan/Australia	Interview
Information and power: Women of color's experiences interacting with health care providers in pregnancy and birth.	Altman MR; Oseguera T; McLemore MR; Kantrowitz-Gordon I; Franck LS; Lyndon A	2019	Soc Sci Med	10.1016/j.socscimed.2019.112491	USA	Interview
Quality of intrapartum care at health centers in Jabi Tehinan district, North West Ethiopia: clients' perspective.	Asrese K	2020	BMC Health Serv Res	10.1186/s12913-020-05321-3	Ethiopia	Interview/survey
Relationship of post-traumatic stress disorder with disrespect and abuse during childbirth in a group of Iranian postpartum women: a prospective study.	Hajizadeh K; Mirghafourvand M	2021	Ann Gen Psychiatry	10.1186/s12991-021-00331-9	Iran	Interview
Factors associated with a positive childbirth experience in Brazilian women: A cross-sectional study.	Martins ACM; Giugliani ERJ; Nunes LN; Bizon AMBL; de Senna AFK; Paiz JC; de Avilla JC; Giugliani C	2020	Women Birth	10.1016/j.wombi.2020.06.003	Brazil	Interview
Self-reported disrespect and abuse by nurses and midwives during childbirth in Tanzania: a cross-sectional study.	Shimoda K; Leshabari S; Horiuchi S	2020	BMC Pregnancy Childbirth	10.1186/s12884-020-03256-5	Tanzania	Survey
Mothers' satisfaction with care during facility-based childbirth: a cross-sectional survey in southern Mozambique.	Mocumbi S; H√∂gberg U; Lampa E; Sacoor C; Val√° A; Bergstr√∂m A; von Dadelszen P; Munguambe K; Hanson C; Sevene E	2019	BMC Pregnancy Childbirth	10.1186/s12884-019-2449-6	Mozambique	Interview
Perception of Women regarding Respectful Maternity Care during Facility-Based Childbirth.	Pathak P; Ghimire B	2020	Obstet Gynecol Int	10.1155/2020/5142398	Nepal	Interview
An exploratory qualitative study of sociocultural determinants of maternal health care services in Ethiopia	Abdulahi, I.M.	2021	European Journal of Molecular and Clinical Medicine		Ethiopia	Interview/Focus group
A questionnaire to assess women's perception of respectful maternity care (WP-RMC): Development and psychometric properties.	Ayoubi S; Pazandeh F; Simbar M; Moridi M; Zare E; Potrata B	2020	Midwifery	10.1016/j.midw.2019.102573	Iran	Survey
"Is the doctor God to punish me?!" An intersectional examination of disrespectful and abusive care during childbirth against single mothers in Tunisia.	Amroussia N; Hernandez A; Vives-Cases C; Goicolea I	2017	Reprod Health	10.1186/s12978-017-0290-9	Tunisia	Tool Design and Implementation
Respectful maternity care and midwives' caring behaviours during childbirth in two hospitals in calabar, nigeria	John, M.E.; Duke, E.U.; Esienumoh, E.E.	2020	African Journal of Biomedical Research		Nigeria	Survey
Assessment of respectful maternity care during childbirth: Experiences among mothers in Manipur.	Rajkumari B; Devi NS; Ningombam J; Ingudam D	2021	Indian J Public Health	10.4103/ijph.IJPH_430_19	India	Survey
Uncovered and disrespected. A qualitative study of Jordanian women's experience of privacy in birth.	Hussein, Suha Abed Almajeed Abdallah; Dahlen, Hannah G.; Ogunsiji, Olayide; Schmied, Virginia	2020	Women & Birth	10.1016/j.wombi.2019.10.006	Jordan/Australia	Interview
Risk Factors for Positive Appraisal of Mistreatment during Childbirth among Ethiopian Midwifery Students.	Bakker R; Sheferaw ED; Yigzaw T; Stekelenburg J; de Kroon MLA	2020	Int J Environ Res Public Health	10.3390/ijerph17082682	Ethiopia	Survey
Obstetric Violence in Mexico: Results From a 2016 National Household Survey.	Castro, Roberto; Fr√≠as, Sonia M.	2020	Violence Against Women	10.1177/1077801219836732	Mexico	Survey
Obstetric Violence as Reproductive Governance in the Dominican Republic.	Castro, Arachu; Savage, Virginia	2019	Medical Anthropology	10.1080/01459740.2018.1512984	Dominican Republic	Interview
Experiences of and responses to disrespectful maternity care and abuse during childbirth; a qualitative study with women and men in Morogoro Region, Tanzania.	McMahon SA; George AS; Chebet JJ; Mosha IH; Mpembeni RN; Winch PJ	2014	BMC Pregnancy Childbirth	10.1186/1471-2393-14-268	Tanzania	Interview
Women's status and experiences of mistreatment during childbirth in Uttar Pradesh: a mixed methods study using cultural health capital theory.	Sudhinaraset M; Treleaven E; Melo J; Singh K; Diamond-Smith N	2016	BMC Pregnancy Childbirth	10.1186/s12884-016-1124-4	India	Survey, Focus Group
Community and health system intervention to reduce disrespect and abuse during childbirth in Tanga Region, Tanzania: A comparative before-and-after study.	Kujawski SA; Freedman LP; Ramsey K; Mbaruku G; Mbuyita S; Moyo W; Kruk ME	2017	PLoS Med	10.1371/journal.pmed.1002341	Tanzania	Quality improvement
Magnitude of disrespectful and abusive care among women during facility-based childbirth in Shambu town, Horro Guduru Wollega zone, Ethiopia.	Bekele W; Bayou NB; Garedew MG	2020	Midwifery	10.1016/j.midw.2020.102629	Ethiopia	Survey
An investigation into mistreatment of women during labour and childbirth in maternity care facilities in Uttar Pradesh, India: a mixed methods study.	Sharma G; Penn-Kekana L; Halder K; Filippi V	2019	Reprod Health	10.1186/s12978-019-0668-y	India	DLO, Interview
The prevalence of disrespect and abuse during facility-based childbirth in urban Tanzania.	Sando D; Ratcliffe H; McDonald K; Spiegelman D; Lyatuu G; Mwanyika-Sando M; Emil F; Wegner MN; Chalamilla G; Langer A	2016	BMC Pregnancy Childbirth	10.1186/s12884-016-1019-4	Tanzania	DLO, interview
Dignity and respect during pregnancy and childbirth: a survey of the experience of disabled women.	Hall J; Hundley V; Collins B; Ireland J	2018	BMC Pregnancy Childbirth	10.1186/s12884-018-1950-7	United Kingdom/Ireland	Survey
Disrespect and abuse during facility-based childbirth in a low-income country.	Okafor II; Ugwu EO; Obi SN	2015	Int J Gynaecol Obstet	10.1016/j.ijgo.2014.08.015	Nigeria	Survey
Exposure to verbal abuse and neglect during childbirth among Jordanian women	Alzyoud F; Khoshnood K; Alnatour A; et al	2017			Jordan	Survey
The meaning of a poor childbirth experience - A qualitative phenomenological study with women in Rwanda.	Mukamurigo J; Dencker A; Ntaganira J; Berg M	2017	PLoS One	10.1371/journal.pone.0189371	Rwanda	Interview
Silent voices: institutional disrespect and abuse during delivery among women of Varanasi district, northern India.	Bhattacharya S; Sundari Ravindran TK	2018	BMC Pregnancy Childbirth	10.1186/s12884-018-1970-3	India	Survey
The Giving Voice to Mothers study: inequity and mistreatment during pregnancy and childbirth in the United States.	Vedam S; Stoll K; Taiwo TK; Rubashkin N; Cheyney M; Strauss N; McLemore M; Cadena M; Nethery E; Rushton E; Schummers L; Declercq E	2019	Reprod Health	10.1186/s12978-019-0729-2	United States	Survey
Direct observation of respectful maternity care in five countries: a cross-sectional study of health facilities in East and Southern Africa.	Rosen HE; Lynam PF; Carr C; Reis V; Ricca J; Bazant ES; Bartlett LA	2015	BMC Pregnancy Childbirth	10.1186/s12884-015-0728-4	Ethiopia, Kenya, Madagascar, Rwanda, Tanzania	DLO
Person-centred maternity care in low-income and middle-income countries: analysis of data from Kenya, Ghana, and India.	Afulani PA; Phillips B; Aborigo RA; Moyer CA	2019	Lancet Glob Health	10.1016/S2214-109X(18)30403-0	Kenya, Ghana, India	Survey
Giving birth in maternity hospitals in Benin: testimonies of women.	Grossmann-Kendall F; Filippi V; De Koninck M; Kanhonou L	2001	Reprod Health Matters	10.1016/s0968-8080(01)90095-3	Benin	Interview
How women are treated during facility-based childbirth in four countries: a cross-sectional study with labour observations and community-based surveys	Bohren, M.A.; Mehrtash, H.; Fawole, B.; Maung, T.M.; Balde, M.D.; Maya, E.; Thwin, S.S.; Aderoba, A.K.; Vogel, J.P.; Irinyenikan, T.A.; Adeyanju, A.O.; Mon, N.O.; Adu-Bonsaffoh, K.; Landoulsi, S.; Guure, C.; Adanu, R.; Diallo, B.A.; G√ºlmezoglu, A.M.; Soumah, A.-M.; Sall, A.O.; Tun√ßalp, √ñ.	2019	The Lancet	10.1016/S0140-6736(19)31992-0	Ghana, Guinea, Myanmar, Nigeria	DLO, survey
Women suffer more from disrespectful and abusive care than from the labour pain itself: a qualitative study from Women's perspective.	Gebremichael MW; Worku A; Medhanyie AA; Edin K; Berhane Y	2018	BMC Pregnancy Childbirth	10.1186/s12884-018-2026-4	Ethiopia	Focus Group
Manifestations and drivers of mistreatment of women during childbirth in Kenya: implications for measurement and developing interventions.	Warren CE; Njue R; Ndwiga C; Abuya T	2017	BMC Pregnancy Childbirth	10.1186/s12884-017-1288-6	Kenya	Interview, Focus group
The effect of a multi-component intervention on disrespect and abuse during childbirth in Kenya.	Abuya T; Ndwiga C; Ritter J; Kanya L; Bellows B; Binkin N; Warren CE	2015	BMC Pregnancy Childbirth	10.1186/s12884-015-0645-6	Kenya	Quality improvement
Disrespect and abuse during facility-based childbirth in southern Mozambique: a cross-sectional study.	Galle A; Manaharlal H; Cumbane E; Picardo J; Griffin S; Osman N; Roelens K; Degomme O	2019	BMC Pregnancy Childbirth	10.1186/s12884-019-2532-z	Mozambique	Survey
Service providers' experiences of disrespectful and abusive behavior towards women during facility based childbirth in Addis Ababa, Ethiopia.	Asefa, Anteneh; Bekele, Delayehu; Morgan, Alison; Kermode, Michelle	2018	Reproductive Health	10.1186/s12978-017-0449-4	Ethiopia	Survey
Respectful maternity care and associated factors among women who delivered at Harar hospitals, eastern Ethiopia: a cross-sectional study.	Bante A; Teji K; Seyoum B; Mersha A	2020	BMC Pregnancy Childbirth	10.1186/s12884-020-2757-x	Ethiopia	Survey
Mistreatment of women in public health facilities of Ethiopia.	Sheferaw ED; Kim YM; van den Akker T; Stekelenburg J	2019	Reprod Health	10.1186/s12978-019-0781-y	Ethiopia	Survey
Disrespect and abuse during childbirth in district Gujrat, Pakistan: A quest for respectful maternity care.	Azhar Z; Oyebode O; Masud H	2018	PLoS One	10.1371/journal.pone.0200318	Pakistan	Survey
Measuring mistreatment of women throughout the birthing process: implications for quality of care assessments.	Abuya T; Sripad P; Ritter J; Ndwiga C; Warren CE	2018	Reprod Health Matters	10.1080/09688080.2018.1502018	Kenya	DLO
Obstetric violence and its associated factors among postnatal women in a Specialized Comprehensive Hospital, Amhara Region, Northwest Ethiopia.	Mihret MS	2019	BMC Res Notes	10.1186/s13104-019-4614-4	Ethiopia	Survey
The prevalence of disrespect and abuse during facility-based maternity care in Malawi: evidence from direct observations of labor and delivery.	Sethi R; Gupta S; Oseni L; Mtimuni A; Rashidi T; Kachale F	2017	Reprod Health	10.1186/s12978-017-0370-x	Malawi	DLO
Lifting the veil on disrespect and abuse in facility-based child birth care: findings from South West Nigeria.	Ijadunola MY; Olotu EA; Oyedun OO; Eferakeya SO; Ilesanmi FI; Fagbemi AT; Fasae OC	2019	BMC Pregnancy Childbirth	10.1186/s12884-019-2188-8	Nigeria	Survey
Understanding mistreatment during institutional delivery in Northeast Nigeria: a mixed-method study.	Umar N; Wickremasinghe D; Hill Z; Usman UA; Marchant T	2019	Reprod Health	10.1186/s12978-019-0837-z	Nigeria	Survey, Focus Group, Interview
[Hospital deliveries in Morocco or how to reconcile different logics].	Richard F; Filali H; Lardi M; de Brouwere V	2003	Rev Epidemiol Sante Publique		Morocco	Interview, Focus Group
Prevalência de violências obstétricas em um município do sudoeste da Bahia: um estudo piloto.	Rodrigues, Raphaela Leão; Merces, Magno Conceição das	2017	Enfermagem Brasil		Brazil	Survey
[Hospital delivery--women's experience from the suburbs of Cuibá-MT].	Teixeira NZ; Pereira WR	2006	Rev Bras Enferm		Brazil	Interview
Violência obstétrica na perspectiva dos profissionais de enfermagem envolvidos na assistência ao parto.	Teles de Alexandria, Samara; Santos de Oliveira, Maria do Socorro; Martins Alves, Sabrina; Moura Bessa, Maria Misrelma; Alencar Albuquerque, Grayce; Ramos Santana, Milana Drumond	2019	Cultura de los Cuidados		Brazil	Interview
Social construction of obstetric violence of Tenek and Nahuatl women in Mexico.	Flores YYR; Ledezma AGM; Ibarra LEH; Acevedo CEG	2019	Rev Esc Enferm USP		Mexico	Focus Group
Routine practice of episiotomy reflects the difference of power between health professionals and women.	Santos JO; Shimo AKK	2008	Anna Nery School Journal of Nursing		Brazil	Interview
Percepción del cuidado durante la transición a la maternidad en un grupo de mujeres con embarazo y parto de alto riesgo en Puerto Rico.	Rivera-Meléndez, Angeliz Jamilet; Díaz-Ramos, Noemy	2020	Nure Investigación		Puerto Rico	Interview
Regard des intervenantes communautaires en périnatalité sur des expériences observées de violence obstétricale.	Bergeron, Manon; Lévesque, Sylvie; Beauchemin-Roy, Sarah; Fontaine, Lorraine	2019	Canadian Journal of Community Mental Health	10.7870/cjcmh-2019-019	Canada	Focus Groups
[Institutional violence, medical authority, and power relations in maternity hospitals from the perspective of health workers].	Aguiar JM; d'Oliveira AF; Schraiber LB	2013	Cad Saude Publica		Brazil	Interview
